# Supplementary material for: Significance of monocyte infiltration in patients with gastric cancer: A combined study based on single cell sequencing and TCGA
Source: Front Oncol. 2022 Nov 21;12:1001307. doi: 10.3389/fonc.2022.1001307 (PMC9720400; doi:10.3389/fonc.2022.1001307)
Supplement: Supplementary File 1 — All R codes. [file DataSheet_1.zip]

Archive with 1 entries (1 files):
- All.R
