# Supplementary material for: Significance of monocyte infiltration in patients with gastric cancer: A combined study based on single cell sequencing and TCGA
Source: Front Oncol. 2022 Nov 21;12:1001307. doi: 10.3389/fonc.2022.1001307 (PMC9720400; doi:10.3389/fonc.2022.1001307)
Supplement: Supplementary File 1 — All R codes. [file DataSheet_1.zip › All.R]

##################################TCGA##################################
options(stringsAsFactors = F)
library(Seurat)
library(dplyr)
library(ggplot2)
library(magrittr)
library(gtools)
library(stringr)
library(Matrix)
library(tidyverse)
library(patchwork)
library(data.table)
library(RColorBrewer)
library(ggpubr)

dir_name=c('N1','P1','P2','P3')
datalist=list()
for (i in 1:length(dir_name)){
  dir.10x = paste0("GSE149655_RAW/",dir_name[i])
  my.data <- Read10X(data.dir = dir.10x) 
  datalist[[i]]=CreateSeuratObject(counts = my.data, project = dir_name[i], 
                                   min.cells = 3, min.features = 250)
}

names(datalist)=dir_name

for (i in 1:length(datalist)){
  sce <- datalist[[i]]
  sce[["percent.mt"]] <- PercentageFeatureSet(sce, pattern = "^MT-")
  sce[["percent.Ribo"]] <- PercentageFeatureSet(sce, pattern = "^RP[SL]")
  datalist[[i]] <- sce
  rm(sce)
}

violin=list()
for (i in 1:length(datalist)){
  violin[[i]] <- VlnPlot(datalist[[i]],
                         features = c("nFeature_RNA", "nCount_RNA", "percent.mt","percent.Ribo"), 
                         pt.size = 0.1, 
                         ncol = 4)
}
pearplot_befor <- CombinePlots(plots = violin , nrow=length(datalist), legend="none")
pearplot_befor
ggsave(filename = 'QC_before.pdf',plot = pearplot_befor,he=15,wi=15)

sce <- merge(datalist[[1]],y=datalist[2:length(datalist)])

raw_count <- table(sce@meta.data$orig.ident)
table(sce@meta.data$orig.ident)

pearplot_befor1<-VlnPlot(sce,
                         features = c("nFeature_RNA", "nCount_RNA", "percent.mt","percent.Ribo"),
                         pt.size = 0.1, 
                         ncol = 4)
pearplot_befor1
ggsave(filename = 'QC_before1.pdf',plot = pearplot_befor1,he=7,wi=15)
rm(sce)


datalist <- lapply(X = datalist, FUN = function(x) {
  x<-subset(x,subset = nFeature_RNA > 500 & 
              nFeature_RNA < 6000 & 
              quantile(percent.mt, 0.98) > percent.mt & percent.mt < 35 &
              quantile(percent.Ribo, 0.99) > percent.Ribo & percent.Ribo > quantile(percent.Ribo, 0.01) & 
              nCount_RNA < quantile(nCount_RNA, 0.97) & nCount_RNA > 1000 )
})

sce <- merge(datalist[[1]],y=datalist[2:length(datalist)])
clean_count <- table(sce@meta.data$orig.ident)
table(sce@meta.data$orig.ident)

summary_cells <- as.data.frame(cbind(raw_count,clean_count))
counts <- rbind(as.data.frame(cbind(summary_cells[,1],rep("raw",each = length(summary_cells[,1])))),
                as.data.frame(cbind(summary_cells[,2],rep("clean",each = length(summary_cells[,2])))))
counts$sample <- rep(rownames(summary_cells),times =2)
colnames(counts)<- c("count","Stat","sample")
counts[,1] <- as.numeric(counts[,1])
counts$Stat <- factor(counts$Stat, levels=c("raw", "clean"), ordered=TRUE)
fit_cell_count <- ggplot(data =counts, mapping = aes(x = sample, y=count))+ 
  geom_bar(aes(fill = Stat),stat = 'identity', position = 'dodge') + scale_fill_brewer(palette = "Set1") +
  theme(text=element_text(size=10),legend.title=element_blank(),
        panel.background = element_rect(fill = "white", colour = "black",size = 0.2),
        legend.key = element_rect(fill = "white", colour = "white"),
        legend.background = (element_rect(colour= "white",fill = "white")))

fit_cell_count
ggsave(filename = 'fit_cell_count.pdf',plot = fit_cell_count,width = 9,height = 9)

violin_after=list()
for (i in 1:length(datalist)){
  violin_after[[i]] <- VlnPlot(datalist[[i]],
                               features = c("nFeature_RNA", "nCount_RNA", "percent.mt","percent.Ribo"), 
                               pt.size = 0.1,
                               ncol = 4)
}
pearplot_after <- CombinePlots(plots = violin_after , nrow=length(datalist), legend="none")
pearplot_after
ggsave(filename = 'QC_after.pdf',plot = pearplot_after,he=15,wi=15)
pearplot_after1 <- VlnPlot(sce,
                           features = c("nFeature_RNA", "nCount_RNA", "percent.mt","percent.Ribo"), 
                           pt.size = 0.1,
                           ncol = 4)
pearplot_after1
ggsave(filename = 'QC_after1.pdf',plot = pearplot_after1,he=7,wi=15)

pearplot_befor1
pearplot_after1
qc_merge<- CombinePlots(plots = list(pearplot_befor1,pearplot_after1) , 
                        nrow=2, legend='none')
qc_merge
ggsave(filename = 'qc_merge.pdf',plot = qc_merge,he=9,wi=15)


save(datalist,file = 'datalist.RData')
#load('datalist.RData')

sce <- merge(datalist[[1]],y=datalist[2:length(datalist)])
rm(datalist)
sce <- NormalizeData(sce, normalization.method = "LogNormalize", scale.factor = 10000)
sce <- FindVariableFeatures(sce, 
                            selection.method = "vst", 
                            nfeatures = 2000,
                            mean.cutoff=c(0.0125,3),
                            dispersion.cutoff =c(1.5,Inf))

top20 <- head(VariableFeatures(sce), 20)
#top200 <- head(VariableFeatures(sce), 200)
#write.table(top200,'top200.txt')
plot1 <- VariableFeaturePlot(sce)
plot2 <- LabelPoints(plot = plot1, points = top20, repel = TRUE, size=3.0)

feat_20 <- CombinePlots(plots = list(plot1, plot2),legend="bottom")
feat_20
ggsave(filename = 'feat_20.pdf',plot = feat_20,he=10,wi=15)
#ScaleData
scale.genes <-  rownames(sce)
#save(sce,file = 'sce.RData')
#save(scale.genes,file = 'scale.RData')
#load('sce.RData')
#load('scale.RData')
sce <- ScaleData(sce, features = scale.genes)

meta1<-data.frame(matrix(nrow=length(sce@meta.data$orig.ident), ncol=2)) 
colnames(meta1)=c('Sample','Group1')
meta1$Sample=sce@meta.data$orig.ident
unique(meta1$Sample)

meta1[grep("N1",meta1$Sample),]$Group1="Normal"
meta1[grep("P1",meta1$Sample),]$Group1="Tumor"
meta1[grep("P2",meta1$Sample),]$Group1="Tumor"
meta1[grep("P3",meta1$Sample),]$Group1="Tumor"

sce <- AddMetaData(sce, meta1$Sample,col.name = "Sample")
sce <- AddMetaData(sce, meta1$Group1,col.name = "Group1")
save(sce,file = 'sce.RData')


library(SingleR)
library(Seurat)
library(dplyr)
library(ggplot2)
library(magrittr)
library(gtools)
library(stringr)
library(Matrix)
library(tidyverse)
library(patchwork)
library(data.table)
library(RColorBrewer)
library(ggpubr)
library(viridisLite)


load('sce.RData')
sce <- RunPCA(sce, features = VariableFeatures(sce)) 
dimplot1 <- DimPlot(sce, reduction = "pca") 
elbowplot1 <- ElbowPlot(sce, ndims=50, reduction="pca") 
sc_pca <- dimplot1+elbowplot1
sc_pca
ggsave(filename = 'sc_pca.pdf',plot = sc_pca,he=10,wi=15)
VizDimLoadings(sce, dims = 1:2, nfeatures = 20, reduction = "pca")

#Ç°20¸öPC
DimHeatmap(sce, dims = 1:20, cells = 500, balanced = TRUE)


logFCfilter=1
adjPvalFilter=0.05


pcSelect=14
sce <- FindNeighbors(object = sce, dims = 1:pcSelect)
sce <- FindClusters(object = sce, resolution = 0.5)
sce <- RunTSNE(object = sce, dims = 1:pcSelect)
pdf(file="cluster_TSNE.pdf",width=9,height=6)
TSNEPlot(object = sce, pt.size = 0.5, label = TRUE)
dev.off()
write.table(sce$seurat_clusters,file="tsneCluster.txt",quote=F,sep="\t",col.names=F)

sce.markers <- FindAllMarkers(object = sce,
                              only.pos = FALSE,
                              min.pct = 0.25,
                              logfc.threshold = logFCfilter)
sce.markers["pct.diff"]=sce.markers$pct.1-sce.markers$pct.2
sig.markers=sce.markers[(abs(as.numeric(as.vector(sce.markers$avg_log2FC)))>logFCfilter & as.numeric(as.vector(sce.markers$p_val_adj))<adjPvalFilter),]
write.table(sig.markers,file="clusterMarkers.txt",sep="\t",row.names=F,quote=F)

top5 <- sce.markers %>% group_by(cluster) %>% top_n(n = 5, wt = avg_log2FC)

top5 <- unique(top5$gene)

sc_marker_dotplot <- DotPlot(object = sce, 
                             features = top5,
                             scale = T)+ 
  RotatedAxis()+ ggtitle("Top 5 Marker Genes")+ 
  theme(plot.title = element_text(hjust = 0.5)) 

sc_marker_dotplot
ggsave(filename = 'sc_marker_dotplot.pdf',
       plot = sc_marker_dotplot,
       height = 9,width = 25)


sc_marker_heatmap<- DoHeatmap(object = sce,
                              features = top5,
                              label = F) + 
  ggtitle("Top 5 Marker Genes") + 
  theme(plot.title = element_text(hjust = 0.5)) 
sc_marker_heatmap
ggsave(filename = 'sc_marker_heatmap.pdf',
       plot = sc_marker_heatmap,
       width = 12,height = 14)


pdf(file="markerViolin.pdf",width=10,height=6)
VlnPlot(object = sce, features = row.names(sig.markers)[c(1,6,11,16,21,26,31)])
dev.off()

showGenes=c("GNLY","CD2","INTS6","CXCL8","CD83","MUC1","MKI67","IGLC2","MUC5AC","MS4A2",'TFF2','RGS5') 

pdf(file="markerScatter.pdf",width=10,height=6)
FeaturePlot(object = sce, features = showGenes, cols = c( "gray","blue"))
dev.off()

pdf(file="markerBubble.pdf",width=12,height=6)
cluster10Marker=showGenes
DotPlot(object = sce, features = cluster10Marker)
dev.off()

cluster.frequency.table <- sce@meta.data %>%
  dplyr::count(seurat_clusters) %>%
  dplyr::mutate(freq = n / sum(n)*100) %>%
  ungroup()%>%as.data.frame()

cluster.frequency.table

pie(cluster.frequency.table$n, labels=round(cluster.frequency.table$freq,2),radius=1.0, main = "Percentage of Cluster")   
legend("right",legend=unique(cluster.frequency.table$seurat_clusters),bty="n")

cluster.frequency.sample=data.frame()
for (i in as.character(unique(sce@meta.data$Group1))){
  data1<-sce@meta.data[which(sce@meta.data$Group1==i),]
  dat1 <- data1 %>%
    dplyr::group_by(Group1) %>%
    dplyr::count(seurat_clusters) %>%
    dplyr::mutate(freq = n / sum(n)*100) %>%
    ungroup()%>%as.data.frame()
  cluster.frequency.sample=rbind(cluster.frequency.sample,dat1)
}
head(cluster.frequency.sample)
cluster.freq.sample<-tidyr::spread(data=cluster.frequency.sample[,c("Group1","seurat_clusters","freq")],
                                   key=Group1, value=freq)
cluster.freq.sample[is.na(cluster.freq.sample)]<-0
head(cluster.freq.sample)
#rownames(cluster.freq.sample)=cluster.freq.sample$seurat_clusters

allcolour=c("#DC143C","#0000FF","#20B2AA","#FFA500","#9370DB","#98FB98","#F08080","#1E90FF","#7CFC00","#FFFF00",
            "#808000","#FF00FF","#CCCCFF","#000000","#7B68EE","#9400D3","#A0522D","#800080","#D2B48C","#D2691E",
            "#87CEEB","#40E0D0","#5F9EA0","#FF1493","#0000CD","#008B8B","#FFE4B5","#8A2BE2","#228B22","#E9967A",
            "#4682B4","#32CD32","#F0E68C","#FFFFE0","#EE82EE","#FF6347","#6A5ACD","#9932CC","#8B008B","#8B4513",
            "#DEB887")
length(table(sce@active.ident))
mycolor = allcolour[1:length(table(sce@active.ident))]

cluster.freq<-ggplot(data=cluster.frequency.sample, mapping=aes(x=Group1,y=freq,fill=seurat_clusters))+
  geom_bar(stat='identity',width=0.9)+coord_polar(theta="y",start = 0)+
  theme_bw() +
  theme(panel.border = element_blank(),
        panel.grid.major = element_blank(),
        panel.grid.minor = element_blank(),
        axis.line = element_blank())+
  scale_fill_manual(values=mycolor)
cluster.freq
pdf('cluster_freq.pdf',he=7,wi=9)
cluster.freq
dev.off()
write.csv(cluster.frequency.sample,file ="cluster.frequency.csv")

save(sce,file = 'sce2.RData')


library(SingleR)
library(Seurat)
library(dplyr)
library(ggplot2)
library(magrittr)
library(gtools)
library(stringr)
library(Matrix)
library(tidyverse)
library(patchwork)
library(data.table)
library(RColorBrewer)
library(ggpubr)

load('sce2.RData')

logFCfilter=1
adjPvalFilter=0.05

counts<-sce@assays$RNA@counts
ann=sce@meta.data$orig.ident
ref=celldex::HumanPrimaryCellAtlasData()

singler=SingleR(test=counts, ref =ref,
                labels=ref$label.main)
table(singler$labels)

cellType=data.frame(seurat=sce@meta.data$seurat_clusters,
                    predict=singler$labels)
cellType <- cellType$predict
sce <- AddMetaData(sce, cellType,col.name = "cellType")

table(cellType)

counts<-sce@assays$RNA@counts
clusters<-sce@meta.data$seurat_clusters
ann=sce@meta.data$orig.ident
singler=SingleR(test=counts, ref =ref,
                labels=ref$label.main,clusters=clusters)

clusterAnn=as.data.frame(singler)
clusterAnn=cbind(id=row.names(clusterAnn), clusterAnn)
clusterAnn=clusterAnn[,c("id", "labels")]
write.table(clusterAnn,file="clusterAnn.txt",quote=F,sep="\t", row.names=F)
singler2=SingleR(test=counts, ref =ref, 
                 labels=ref$label.main)
cellAnn=as.data.frame(singler2)
cellAnn=cbind(id=row.names(cellAnn), cellAnn)
cellAnn=cellAnn[,c("id", "labels")]
write.table(cellAnn, file="cellAnn.txt", quote=F, sep="\t", row.names=F)


newLabels=singler$labels
names(newLabels)=levels(sce)
sce=RenameIdents(sce, newLabels)

rm(sce)
load('sce2.RData')
new.cluster.ids <- c("NK cell", "T cell", "T cell", "Neutrophils", "B cell", "Cancer cell", "Cancer cell",
                     "Cancer cell", "B cell","Monocyte","Macrophage","Fibroblasts","NK cell","Endothelial cell",
                     "Cancer cell","Epithelial cell","Tissue stem cell","HSC-G-CSF","CMP")
names(new.cluster.ids) <- levels(sce)
sce <- RenameIdents(sce, new.cluster.ids)

pdf(file="TSNE.pdf",width=9,height=6)
TSNEPlot(object = sce, pt.size = 0.5, label = TRUE)
dev.off()

sc_umap_group1 = DimPlot(sce,group.by='Sample',
                         reduction="tsne",
                         label = "T", 
                         pt.size = 0.2,
                         label.size = 0) +
  theme(axis.line = element_line(size=0.1, colour = "black"), 
        axis.ticks = element_blank()
  ) 

sc_umap_group1
ggsave('sc_umap_sample.pdf',sc_umap_group1,he=6,wi=9)

sc_umap_group2 = DimPlot(sce,group.by='Group1',
                         reduction="tsne",
                         label = "T", 
                         pt.size = 0.2,
                         label.size = 0) +
  theme(axis.line = element_line(size=0.1, colour = "black"), 
        axis.ticks = element_blank()
  ) 

sc_umap_group2
ggsave('sc_umap_group.pdf',sc_umap_group2,he=6,wi=9)


sce.markers=FindAllMarkers(object = sce,
                           only.pos = FALSE,
                           min.pct = 0.25,
                           logfc.threshold = logFCfilter)
sig.cellMarkers=sce.markers[(abs(as.numeric(as.vector(sce.markers$avg_log2FC)))>logFCfilter & as.numeric(as.vector(sce.markers$p_val_adj))<adjPvalFilter),]
write.table(sig.cellMarkers,file="cellMarkers_diff.txt",sep="\t",row.names=F,quote=F)

save(sce,file = 'sce3.RData')


Logfc = 0.3

Minpct = 0.25
DefaultAssay(sce) <- "RNA"
sce.markers <- FindAllMarkers(object = sce,logfc.threshold = Logfc, 
                              min.pct = Minpct,only.pos = T)
sce.markers["pct.diff"]=sce.markers$pct.1-sce.markers$pct.2
sce.markers <- sce.markers[sce.markers$p_val_adj<0.05,]
length(unique(sce.markers$gene))
head(sce.markers)

write.table(sce.markers,'scRNA_marker_gene.txt',quote = F,row.names = F,sep='\t')

Top5 <- sce.markers %>% 
  group_by(cluster) %>% 
  slice_max(n =5, order_by = avg_log2FC)  
Top5 <- unique(Top5$gene)

sc_marker_dotplot <- DotPlot(object = sce, 
                             features = Top5,
                             cols=c("blue", "red"),
                             scale = T)+ 
  RotatedAxis()+ ggtitle("Top 5 Marker Genes")+ 
  theme(plot.title = element_text(hjust = 0.5)) 

sc_marker_dotplot
ggsave(filename = 'sc_marker_dotplot.pdf',
       plot = sc_marker_dotplot,
       height = 9,width = 25)

library(viridisLite)
sc_marker_heatmap<- DoHeatmap(object = sce,
                              features = Top5,
                              label = F) + 
  ggtitle("Top 5 Marker Genes") + 
  theme(plot.title = element_text(hjust = 0.5)) 
sc_marker_heatmap
ggsave(filename = 'sc_marker_heatmap.pdf',
       plot = sc_marker_heatmap,
       width = 12,height = 12)


library(Seurat)
library(dplyr)

load('sce3.RData')

cell_num<-as.data.frame(table(sce@active.ident,sce$Group1))
colnames(cell_num)=c('clusters','type','cell_num')
cell_num=tidyr::spread(cell_num,type,cell_num)
cell_num
#T/N
cell_num1=data.frame()
for (i in 1:nrow(cell_num)){
  print(i)
  pval=fisher.test(matrix(c(cell_num[i,3],cell_num[i,2],
                            sum(cell_num[,3])-cell_num[i,3],
                            sum(cell_num[,2])-cell_num[i,2]),
                          nrow = 2,ncol = 2)
                   ,alternative = "two.sided")$p.value
  cell_num1[i,'P_celltype']=cell_num[i,3]
  cell_num1[i,'P_no_celltype']=sum(cell_num[,3])-cell_num[i,3]
  cell_num1[i,'M_celltype']=cell_num[i,2]
  cell_num1[i,'M_no_celltype']=sum(cell_num[,2])-cell_num[i,2]
  cell_num1[i,'p.val']=pval
  cell_num1[i,'fc']=(cell_num[i,3]/(sum(cell_num[,3])-cell_num[i,3]))/(cell_num[i,2]/(sum(cell_num[,2])-cell_num[i,2]))
}
cell_num1$cell_name=cell_num$clusters
cell_num1

write.table(cell_num1,'cell_type_statistical.txt',quote = F,row.names = F,sep='\t')
fc=4 #¼´logFC=2
sig_cell_type=as.character(cell_num1[which((cell_num1$fc>fc | cell_num1$fc<(1/fc)) & cell_num1$p.val<0.05),'cell_name'])
sig_cell_type
write.table(sig_cell_type,'sig_cell_type.txt',quote = F,row.names = F,sep='\t',col.names = F)

library(ReactomeGSA)
library(Seurat)
DefaultAssay(sce) <- "RNA"

gsva_result <- analyse_sc_clusters(sce, verbose = TRUE)
pathway_expression <- pathways(gsva_result)
colnames(pathway_expression) <- gsub("\\.Seurat", "", colnames(pathway_expression))
write.csv(pathway_expression,file = 'reactomegsa_sce.csv',quote = F,row.names = F)

# find the maximum differently expressed pathway
max_difference <- do.call(rbind, apply(pathway_expression, 1, function(row) {
  values <- as.numeric(row[2:length(row)])
  return(data.frame(name = row[1], min = min(values), max = max(values)))
}))

max_difference$diff <- max_difference$max - max_difference$min
max_difference <- max_difference[order(max_difference$diff, decreasing = T), ]

write.csv(max_difference,"max_difference.csv")

plot_num = 10
plot_gsva <- pathway_expression[rownames(max_difference[1:plot_num,]),]


pdf("max_difference_top10.pdf",height = 10,width =5)
pheatmap::pheatmap(t(plot_gsva[,-1]),
                   scale ="row",
                   angle_col = 90,cellwidth = 15,cellheight = 15,
                   labels_col = plot_gsva[,1],
                   # cellwidth = 10, cellheight = 8,
                   color = colorRampPalette(c("navy", "white", "firebrick3"))(50))

dev.off()


library(tidyverse)
barplot_pathway <- plot_gsva_pathway(gsva_result, pathway_id = rownames(max_difference)[1]) 
barplot_pathway$data %>% mutate(absmy = ifelse(expr>=0, "Z","Fy")) -> barplot_pathway1

pp1<-barplot_pathway1 %>% ggplot(aes(cluster_id,   expr ,fill=absmy))+ 
  geom_bar(stat='identity') + theme_bw()+ xlab('')+ylab('ES')+
  theme(axis.text.x = element_text(angle =90,hjust = .9,size = 10,vjust = 0.9))+ 
  ggtitle(max_difference$name[1]) + theme(legend.position="none")+coord_flip()

pp1
ggsave(filename = 'pp1.pdf',plot = pp1,he=7,wi=7)

barplot_pathway <- plot_gsva_pathway(gsva_result, pathway_id = rownames(max_difference)[2]) 
barplot_pathway$data %>% mutate(absmy = ifelse(expr>=0, "Z","Fy")) -> barplot_pathway1

pp2<-barplot_pathway1 %>% ggplot(aes(cluster_id,   expr ,fill=absmy    ))+ 
  geom_bar(stat='identity') + theme_bw()+ xlab('')+ylab('ES')+
  theme(axis.text.x = element_text(angle =90,hjust = .9,size = 10,vjust = 0.9))+ 
  ggtitle(max_difference$name[2]) + theme(legend.position="none")+coord_flip()
pp2
ggsave(filename = 'pp2.pdf',plot = pp2,he=7,wi=7)


barplot_pathway <- plot_gsva_pathway(gsva_result, pathway_id = rownames(max_difference)[3]) 
barplot_pathway$data %>% mutate(absmy = ifelse(expr>=0, "Z","Fy")) -> barplot_pathway1

pp3<-barplot_pathway1 %>% ggplot(aes(cluster_id,   expr ,fill=absmy    ))+ 
  geom_bar(stat='identity') + theme_bw()+ xlab('')+ylab('ES')+
  theme(axis.text.x = element_text(angle =90,hjust = .9,size = 10,vjust = 0.9))+ 
  ggtitle(max_difference$name[3]) + theme(legend.position="none")+coord_flip()
pp3
ggsave(filename = 'pp3.pdf',plot = pp3,he=7,wi=7)

barplot_pathway <- plot_gsva_pathway(gsva_result, pathway_id = rownames(max_difference)[4]) 
barplot_pathway$data %>% mutate(absmy = ifelse(expr>=0, "Z","Fy")) -> barplot_pathway1

pp4<-barplot_pathway1 %>% ggplot(aes(cluster_id,   expr ,fill=absmy    ))+ 
  geom_bar(stat='identity') + theme_bw()+ xlab('')+ylab('ES')+
  theme(axis.text.x = element_text(angle =90,hjust = .9,size = 10,vjust = 0.9))+ 
  ggtitle(max_difference$name[4]) + theme(legend.position="none")+coord_flip()
pp4
ggsave(filename = 'pp4.pdf',plot = pp4,he=7,wi=7)

barplot_pathway <- plot_gsva_pathway(gsva_result, pathway_id = rownames(max_difference)[5]) 
barplot_pathway$data %>% mutate(absmy = ifelse(expr>=0, "Z","Fy")) -> barplot_pathway1

pp5<-barplot_pathway1 %>% ggplot(aes(cluster_id,   expr ,fill=absmy    ))+ 
  geom_bar(stat='identity') + theme_bw()+ xlab('')+ylab('ES')+
  theme(axis.text.x = element_text(angle =90,hjust = .9,size = 10,vjust = 0.9))+ 
  ggtitle(max_difference$name[5]) + theme(legend.position="none")+coord_flip()
pp5
ggsave(filename = 'pp5.pdf',plot = pp5,he=7,wi=7)

barplot_pathway <- plot_gsva_pathway(gsva_result, pathway_id = rownames(max_difference)[6]) 
barplot_pathway$data %>% mutate(absmy = ifelse(expr>=0, "Z","Fy")) -> barplot_pathway1

pp6<-barplot_pathway1 %>% ggplot(aes(cluster_id,   expr ,fill=absmy    ))+ 
  geom_bar(stat='identity') + theme_bw()+ xlab('')+ylab('ES')+
  theme(axis.text.x = element_text(angle =90,hjust = .9,size = 10,vjust = 0.9))+ 
  ggtitle(max_difference$name[6]) + theme(legend.position="none")+coord_flip()
pp6
ggsave(filename = 'pp6.pdf',plot = pp6,he=7,wi=7)

barplot_pathway <- plot_gsva_pathway(gsva_result, pathway_id = rownames(max_difference)[7]) 
barplot_pathway$data %>% mutate(absmy = ifelse(expr>=0, "Z","Fy")) -> barplot_pathway1

pp7<-barplot_pathway1 %>% ggplot(aes(cluster_id,   expr ,fill=absmy    ))+ 
  geom_bar(stat='identity') + theme_bw()+ xlab('')+ylab('ES')+
  theme(axis.text.x = element_text(angle =90,hjust = .9,size = 10,vjust = 0.9))+ 
  ggtitle(max_difference$name[7]) + theme(legend.position="none")+coord_flip()
pp7
ggsave(filename = 'pp7.pdf',plot = pp7,he=7,wi=7)

barplot_pathway <- plot_gsva_pathway(gsva_result, pathway_id = rownames(max_difference)[8]) 
barplot_pathway$data %>% mutate(absmy = ifelse(expr>=0, "Z","Fy")) -> barplot_pathway1

pp8<-barplot_pathway1 %>% ggplot(aes(cluster_id,   expr ,fill=absmy    ))+ 
  geom_bar(stat='identity') + theme_bw()+ xlab('')+ylab('ES')+
  theme(axis.text.x = element_text(angle =90,hjust = .9,size = 10,vjust = 0.9))+ 
  ggtitle(max_difference$name[8]) + theme(legend.position="none")+coord_flip()
pp8
ggsave(filename = 'pp8.pdf',plot = pp8,he=7,wi=7)

barplot_pathway <- plot_gsva_pathway(gsva_result, pathway_id = rownames(max_difference)[9]) 
barplot_pathway$data %>% mutate(absmy = ifelse(expr>=0, "Z","Fy")) -> barplot_pathway1

pp9<-barplot_pathway1 %>% ggplot(aes(cluster_id,   expr ,fill=absmy    ))+ 
  geom_bar(stat='identity') + theme_bw()+ xlab('')+ylab('ES')+
  theme(axis.text.x = element_text(angle =90,hjust = .9,size = 10,vjust = 0.9))+ 
  ggtitle(max_difference$name[9]) + theme(legend.position="none")+coord_flip()
pp9
ggsave(filename = 'pp9.pdf',plot = pp9,he=7,wi=7)

barplot_pathway <- plot_gsva_pathway(gsva_result, pathway_id = rownames(max_difference)[10]) 
barplot_pathway$data %>% mutate(absmy = ifelse(expr>=0, "Z","Fy")) -> barplot_pathway1

pp10<-barplot_pathway1 %>% ggplot(aes(cluster_id,   expr ,fill=absmy    ))+ 
  geom_bar(stat='identity') + theme_bw()+ xlab('')+ylab('ES')+
  theme(axis.text.x = element_text(angle =90,hjust = .9,size = 10,vjust = 0.9))+ 
  ggtitle(max_difference$name[10]) + theme(legend.position="none")+coord_flip()
pp10
ggsave(filename = 'pp10.pdf',plot = pp10,he=7,wi=7)


DimPlot(sce)
names(sce@meta.data)
unique(sce$Group1)
pdf('P_N_TSNE.pdf',height = 6,width = 12)
DimPlot(sce,split.by = 'Group1')
dev.off()

sce$celltype.group <- paste(sce$cellType, sce$Group1, sep = "_")
sce$cellType <- Idents(sce)
Idents(sce) <- "celltype.group"

mydeg <- FindMarkers(sce,ident.1 = 'Monocyte_Normal',ident.2 = 'Monocyte_Tumor', verbose = FALSE, test.use = 'wilcox',min.pct = 0.1)
head(mydeg)
mydeg
write.table(mydeg,'Monocyte_diff.txt',quote = F,row.names = F,sep='\t',col.names = F)


memory.limit(16000000)

library(Seurat)
library(dplyr)
library(ggplot2)
library(magrittr)
library(gtools)
library(stringr)
library(Matrix)
library(tidyverse)
library(patchwork)
library(data.table)
library(RColorBrewer)
library(ggpubr)
library(monocle)
load('sce2.RData')
sig_cell_type<-read.delim('sig_cell_type.txt',sep='\t',header = F)
sig_cell_type=as.character(sig_cell_type$V1)
cell_anno<-read.delim('celltype.txt',sep='\t',header = T)
sce.markers<-read.delim('scRNA_marker_gene.txt',sep='\t',header = T)

sce$cell_type=sce$seurat_clusters
for (i in 1:nrow(cell_anno)){
  sce$cell_type=gsub(paste0('^',cell_anno$ClusterID[i],'$'),
                     as.character(cell_anno$celltype[i]),sce$cell_type)
}

sce_sig<-subset(sce,idents = cell_anno[cell_anno$celltype %in% sig_cell_type,1])
save(sce_sig,file = 'sce_sig.RData')

rm(sce)

exp.rawdata <- as(as.matrix(GetAssayData(sce_sig,slot = "counts")), 'sparseMatrix')
feature_ann<-data.frame(gene_short_name=rownames(sce_sig))
rownames(feature_ann) <- rownames(exp.rawdata)
scRNA_fd <-new("AnnotatedDataFrame", data = feature_ann)
sample_ann <- sce_sig@meta.data
rm(sce_sig)
scRNA_pd<-new("AnnotatedDataFrame", data =sample_ann)

scRNA.cds<-newCellDataSet(exp.rawdata,
                          phenoData =scRNA_pd,
                          featureData =scRNA_fd,
                          expressionFamily=negbinomial.size())
rm(exp.rawdata)
head(pData(scRNA.cds))
head(fData(scRNA.cds))

gc()
scRNA.cds <- estimateSizeFactors(scRNA.cds)
gc()
scRNA.cds <- estimateDispersions(scRNA.cds)

scRNA.cds <- detectGenes(scRNA.cds, min_expr = 0.1)
expressed_genes <- row.names(subset(fData(scRNA.cds),
                                    num_cells_expressed >= 0.01*ncol(scRNA.cds))) 

Top200 <- sce.markers %>% group_by(cluster) %>% 
  slice_max(n =500, order_by = avg_log2FC) %>% 
  slice_max(n =200, order_by =pct.diff)  

ordering_genes <- intersect(unique(Top200$gene),rownames(scRNA.cds))
scRNA.cds <- setOrderingFilter(scRNA.cds, ordering_genes)
pdf('monocle_top200.pdf',he=6,wi=9)
plot_ordering_genes(scRNA.cds)
dev.off()

scRNA.cds <- reduceDimension(scRNA.cds,
                             norm_method ='log', 
                             max_components = 2,
                             method = 'DDRTree')

scRNA.cds <- orderCells(scRNA.cds)
head(pData(scRNA.cds))
head(scRNA.cds$cell_type)

save(scRNA.cds,file = 'scRNA.cds.RData')

mono_cell=plot_cell_trajectory(scRNA.cds,cell_size = 1, color_by = "cell_type")+
  theme(legend.position = "right",
        text=element_text(size=10),
        legend.title=element_blank(),
        panel.background = element_rect(fill = "white", colour = "black",size = 0.2), 
        legend.key = element_rect(fill = "white", colour = "white"),
        legend.background = (element_rect(colour= "white",fill = "white")))+
  facet_wrap("~cell_type", ncol=2)+
  guides(shape = guide_legend(override.aes = list(size = 3),nrow = 10),
         color = guide_legend(override.aes = list(size = 3),nrow = 10))
mono_cell
ggsave(filename = 'mono_cell.pdf',mono_cell,he=9,wi=9)

mono_state<-plot_cell_trajectory(scRNA.cds,cell_size = 1,
                                 color_by = "State")+
  theme(legend.position = "right",
        text=element_text(size=10),
        panel.background = element_rect(fill = "white", 
                                        colour = "black",size = 0.2), 
        legend.key = element_rect(fill = "white", colour = "white"),
        legend.background = (element_rect(colour= "white",fill = "white")))
mono_state
ggsave(filename = 'mono_state.pdf',mono_state,he=5,wi=5)

mono_time=plot_cell_trajectory(scRNA.cds,cell_size = 1, color_by = "Pseudotime")+
  scale_color_gradient(low = 'red',high = 'blue')+
  theme(legend.position = "right",
        text=element_text(size=10),
        panel.background = element_rect(fill = "white", colour = "black",size = 0.2), 
        legend.key = element_rect(fill = "white", colour = "white"),
        legend.background = (element_rect(colour= "white",fill = "white")))
mono_time
ggsave(filename = 'mono_time.pdf',mono_time,he=5,wi=5)

#ËÄÖÖÑÇÈº£¬Ã¿Ò»¸ö×ö¹ì¼£
sig_cell_type[1]
cell_anno[cell_anno$celltype %in% sig_cell_type[1],1]
sig_cell_type[2]
cell_anno[cell_anno$celltype %in% sig_cell_type[2],1]
sig_cell_type[3]
cell_anno[cell_anno$celltype %in% sig_cell_type[3],1]
sig_cell_type[4]
cell_anno[cell_anno$celltype %in% sig_cell_type[4],1]
sig_cell_type[5]
cell_anno[cell_anno$celltype %in% sig_cell_type[5],1]
sig_cell_type[6]
cell_anno[cell_anno$celltype %in% sig_cell_type[6],1]
sig_cell_type[7]
cell_anno[cell_anno$celltype %in% sig_cell_type[7],1]
sig_cell_type[8]
cell_anno[cell_anno$celltype %in% sig_cell_type[8],1]
sig_cell_type[9]
cell_anno[cell_anno$celltype %in% sig_cell_type[9],1]


mono_celltype=plot_cell_trajectory(scRNA.cds,cell_size = 1, color_by = "seurat_clusters")+
  theme(legend.position = "right",
        text=element_text(size=10),
        legend.title=element_blank(),
        panel.background = element_rect(fill = "white", colour = "black",size = 0.2), 
        legend.key = element_rect(fill = "white", colour = "white"),
        legend.background = (element_rect(colour= "white",fill = "white")))+
  facet_wrap("~cell_type", ncol=2)+
  guides(shape = guide_legend(override.aes = list(size = 3),ncol = 2),
         color = guide_legend(override.aes = list(size = 3),ncol = 2))
mono_celltype
ggsave(filename = 'mono_celltype.pdf',plot = mono_celltype,width = 9,height = 5)

mono_cluster=plot_cell_trajectory(scRNA.cds,cell_size = 1, color_by = "seurat_clusters")+
  theme(legend.position = "right",
        text=element_text(size=10),
        legend.title=element_blank(),
        panel.background = element_rect(fill = "white", colour = "black",size = 0.2), 
        legend.key = element_rect(fill = "white", colour = "white"),
        legend.background = (element_rect(colour= "white",fill = "white")))+
  facet_wrap("~seurat_clusters", ncol=3)+
  guides(shape = guide_legend(override.aes = list(size = 3),ncol = 2),
         color = guide_legend(override.aes = list(size = 3),ncol = 2))
mono_cluster
ggsave(filename = 'mono_cluster.pdf',plot = mono_cluster,width = 15,height = 15)

BEAM_res1 <- BEAM(scRNA.cds[ordering_genes,], branch_point = 1, cores = 1)
BEAM_res1 <- BEAM_res1[order(BEAM_res1$qval),]
BEAM_res1 <- BEAM_res1[,c("gene_short_name", "pval", "qval")]

BEAM_genes1<-BEAM_res1[order(-BEAM_res1$qval),][,'gene_short_name']


length(BEAM_genes1)
BEAM_p1 <- plot_genes_branched_heatmap(scRNA.cds[BEAM_genes1,], 
                                       branch_point = 1, 
                                       num_clusters = 3, show_rownames = T,
                                       return_heatmap = T)
pdf('heatmap.pdf',height = 7,width = 7)
BEAM_p1$ph_res
dev.off()

anno_row<-BEAM_p1$annotation_row
BEAM_genes_dat<-t(as.matrix(scRNA.cds@assayData$exprs[BEAM_genes1,]))
meta_clust<-data.frame(cell=colnames(scRNA.cds),
                       cell_type=scRNA.cds$cell_type,
                       seraut_cluster=scRNA.cds$seurat_clusters,
                       Pseudotime=scRNA.cds$Pseudotime)
colnames(BEAM_genes_dat)=gsub('-','__',colnames(BEAM_genes_dat))
BEAM_genes_dat<-merge(meta_clust,
                      data.frame(cell=rownames(BEAM_genes_dat),BEAM_genes_dat),
                      by='cell')
BEAM_genes_dat[1:4,1:4]
rownames(BEAM_genes_dat)=BEAM_genes_dat$cell
BEAM_genes_dat=BEAM_genes_dat[,-1]
BEAM_genes_dat[1:4,1:4]
#ÅÅÐò
BEAM_genes_dat=BEAM_genes_dat[order(BEAM_genes_dat$cell_type,
                                    BEAM_genes_dat$seraut_cluster,
                                    BEAM_genes_dat$Pseudotime),]
anno_row=data.frame(gene=rownames(anno_row),Cluster=anno_row$Cluster)
anno_row=anno_row[order(anno_row$Cluster),]
dim(anno_row)
write.table(anno_row,'state_gene.txt',quote = F,sep='\t',row.names = F)
colnames(BEAM_genes_dat)=gsub('__','-',colnames(BEAM_genes_dat))

anno_col=BEAM_genes_dat[,c(1,2,3)]
gene_clust=t(BEAM_genes_dat[,-c(1,2,3)])
bk<-c(seq(-2,-0.1,by=0.01),seq(0,2,by=0.01))
anno_row1=data.frame(Cluster=anno_row$Cluster)
rownames(anno_row1)=anno_row$gene

pheatmap::pheatmap(gene_clust[rownames(anno_row1),],scale = 'row',
                   show_colnames = F,annotation_row = anno_row1,
                   annotation_col = anno_col,
                   show_rownames = F,cluster_rows = F,cluster_cols = F,
                   color=c(colorRampPalette(colors=c("blue","white"))(length(bk)/2),
                           colorRampPalette(colors=c("white","red"))(length(bk)/2)),
                   legend_breaks=seq(-2,2,1),breaks=bk,
                   filename = 'state.gene.pdf')

pheatmap::pheatmap(gene_clust[rownames(anno_row1),],scale = 'row',
                   show_colnames = F,annotation_row = anno_row1,
                   annotation_col = anno_col,
                   show_rownames = F,cluster_rows = F,cluster_cols = F,
                   color=c(colorRampPalette(colors=c("blue","white"))(length(bk)/2),
                           colorRampPalette(colors=c("white","red"))(length(bk)/2)),
                   legend_breaks=seq(-2,2,1),breaks=bk,
                   filename = 'state.gene.png')


head(anno_row)

write.table(anno_row,'state_gene.txt',quote = F,row.names = F,sep='\t')


load('sce2.RData')
memory.limit(16000000)

library(Seurat)
library(CellChat)
library(patchwork)

data.input=normalizeData(as.matrix(GetAssayData(sce,slot = "counts")),
                         scale.factor = 10000, do.log = TRUE)
cell_type=sce@meta.data
cell_anno<-read.delim('celltype.txt',sep='\t',header = T,)
colnames(cell_anno)=c('seurat_clusters','cell_type')
cell_type=merge(data.frame(cell=rownames(cell_type),cell_type),
                cell_anno,by='seurat_clusters')
head(cell_type)
rownames(cell_type)=cell_type$cell

cellchat <- createCellChat(object = data.input, meta = cell_type, group.by = "cell_type")
cellchat <- addMeta(cellchat, meta = cell_type)
cellchat <- setIdent(cellchat, ident.use = "cell_type") 
levels(cellchat@idents) 
groupSize <- as.numeric(table(cellchat@idents)) 
CellChatDB=CellChatDB.human

CellChatDB.use <- CellChatDB
cellchat@DB <- CellChatDB.use
cellchat <- subsetData(cellchat) 
future::plan("multiprocess", workers = 4)
cellchat <- identifyOverExpressedGenes(cellchat)
cellchat <- identifyOverExpressedInteractions(cellchat)
cellchat <- projectData(cellchat, PPI.human)


cellchat <- computeCommunProb(cellchat)
cellchat <- filterCommunication(cellchat,min.cells=10)
df.net <- subsetCommunication(cellchat)
cellchat <- computeCommunProbPathway(cellchat)
df.netp <- subsetCommunication(cellchat,slot.name='netP')


cellchat <- aggregateNet(cellchat)
groupSize <- as.numeric(table(cellchat@idents))
pdf('net_number_strength.pdf',he=9,wi=15,onefile = F)
par(mfrow = c(1,2)) 
netVisual_circle(cellchat@net$count, vertex.weight = groupSize, 
                 weight.scale = T, label.edge= F, title.name = "Number of interactions") 
netVisual_circle(cellchat@net$weight, vertex.weight = groupSize, weight.scale = T,
                 label.edge= F, title.name = "Interaction weights/strength")

dev.off()


mat <- cellchat@net$count
cell_num=length(as.character(unique(cell_type$cell_type)))
cell_col=ceiling(sqrt(cell_num))
cell_row=ceiling(cell_num/cell_col)
pdf('net_number_individual.pdf',he=15,wi=15)
par(mfrow = c(cell_row,cell_col), xpd=TRUE) 
for (i in 1:nrow(mat)) { 
  mat2 <- matrix(0, nrow = nrow(mat), ncol = ncol(mat), dimnames = dimnames(mat))   
  mat2[i, ] <- mat[i, ]   
  netVisual_circle(mat2, vertex.weight = groupSize, 
                   weight.scale = T, arrow.width = 0.2,                     
                   arrow.size = 0.1, edge.weight.max = max(mat), 
                   title.name = rownames(mat)[i])
}
dev.off()
write.table(df.net,file = 'cellchat_result.txt',quote = F,row.names = F,sep='\t')


cellchat@netP$pathways  
pathways.show <- c("COLLAGEN")
levels(cellchat@idents)
vertex.receiver = c(1,2,3,5,9) 
p1=netVisual_aggregate(cellchat, signaling = pathways.show, 
                       vertex.receiver = vertex.receiver,
                       layout = 'hierarchy')
p1
pdf('hierarchy.pdf',he=7,wi=18)
print(p1)
dev.off()


p2=netVisual_aggregate(cellchat, signaling = pathways.show,
                       vertex.receiver=vertex.receiver,
                       layout = "circle")

p2
pdf('circle.pdf',he=7,wi=12)
print(p2)
dev.off()

pdf('chord.pdf',he=15,wi=15)
netVisual_aggregate(cellchat, signaling = pathways.show,
                    layout = "chord")
dev.off()

pdf('heatmap.pdf',he=7,wi=7)
par(mfrow=c(1,1)) 
netVisual_heatmap(cellchat,
                  signaling = pathways.show, 
                  color.heatmap = "Reds")
dev.off()

p3<-netAnalysis_contribution(cellchat,
                             signaling = pathways.show) 
p3
pairLR.path <- extractEnrichedLR(cellchat,
                                 signaling = pathways.show
                                 , geneLR.return = FALSE) 
pairLR.path
pdf('ontribution.pdf')
print(p3)
dev.off()
#
LR.show <- pairLR.path[5,]
pdf('hierarchy.pdf',he=7,wi=7)
netVisual_individual(cellchat, 
                     signaling = pathways.show,
                     pairLR.use = LR.show, layout = "circle")
dev.off()
levels(cellchat@idents)
pdf('cluster_cluster.pdf')
netVisual_bubble(cellchat, 
                 sources.use = c(1,7,8),  
                 targets.use = c(3,4,5), 
                 remove.isolate = FALSE)
dev.off()
cellchat@netP$pathways

pdf('cluster_cluster1.pdf')
netVisual_bubble(cellchat, 
                 sources.use = c(3,5,7,8,9), 
                 targets.use = c(1,2,4,6),                  
                 signaling = c("TNF","MIF"), 
                 remove.isolate = FALSE)
dev.off()


library(venn)
state_gene=read.table('state_gene.txt',header = T,sep = '\t',check.names = F)
#state_gene1=subset(state_gene,state_gene$Cluster=='3'| state_gene$Cluster=='1')
#gene1=state_gene1$gene
gene1=state_gene$gene

diff_gene=read.table('scRNA_marker_gene.txt',header = T,sep = '\t',check.names = F)
diff_gene1=subset(diff_gene,diff_gene$cluster=='Monocyte')
gene2=diff_gene1$gene

CAF_gene=data.frame(intersect(gene1,gene2))
write.table(CAF_gene,'CAF_gene.txt',row.names = F,quote = F,col.names = F)

pdf('venn.pdf',he=7,wi=7)
venn(list(state_gene=gene1,
          markers_gene=gene2), 
     zcolor = "style", opacity = 0.25, cexil = 0.5,
     cexsn = 0.5, ellipse = FALSE)
dev.off()


library(venn)
state_gene=read.table('state_gene.txt',header = T,sep = '\t',check.names = F)
#state_gene1=subset(state_gene,state_gene$Cluster=='3'| state_gene$Cluster=='1')
#gene1=state_gene1$gene
gene1=state_gene$gene

diff_gene=read.table('scRNA_marker_gene.txt',header = T,sep = '\t',check.names = F)
diff_gene1=subset(diff_gene,diff_gene$cluster=='Monocyte')
gene2=diff_gene1$gene

single_gene=intersect(gene1,gene2)

Grade_gene1=read.table('module_brown.txt',header = F,sep = '\t',check.names = F)
Grade_gene2=read.table('module_turquoise.txt',header = F,sep = '\t',check.names = F)
TCGA_gene=union(Grade_gene1$V1,Grade_gene2$V1)


CAF_gene=data.frame(intersect(single_gene,TCGA_gene))
write.table(CAF_gene,'CAF_gene.txt',row.names = F,quote = F,col.names = F)

pdf('venn.pdf',he=7,wi=7)
venn(list(single_gene=single_gene,
          TCGA_gene=TCGA_gene), 
     zcolor = "style", opacity = 0.25, cexil = 0.5,
     cexsn = 0.5, ellipse = FALSE)
dev.off()

state_gene=state_gene$gene
marker_gene=subset(diff_gene,diff_gene$cluster=='Monocyte')
marker_gene=marker_gene$gene

gene=data.frame()
gene=cbind(state_gene,marker_gene,TCGA_gene)

library(venn)
library(VennDiagram) 

venn_dat <- read.delim('https://www.bioladder.cn/shiny/zyp/bioladder2/demoData/Venn/flower.txt')                      # ÕâÀï¶ÁÈ¡ÁËÍøÂçÉÏµÄdemoÊý¾Ý£¬½«´Ë´¦»»³ÉÄã×Ô¼ºµçÄÔÀïµÄÎÄ¼þ
venn_list <- list(venn_dat[,1], venn_dat[,2], venn_dat[,3], venn_dat[,4], venn_dat[,5], venn_dat[,6], venn_dat[,7],venn_dat[,8])   # ÖÆ×÷Î¤¶÷Í¼ËÑËùÐèÒªµÄÁÐ±íÎÄ¼þ
names(venn_list) <- colnames(venn_dat[1:8])

venn(venn_list,
     zcolor='style',
     opacity = 0.3,
     box = F,
     ilcs = 0.5,
     sncs = 1
)

inter <- get.venn.partitions(venn_list)
for (i in 1:nrow(inter)) inter[i,'values'] <- paste(inter[[i,'..values..']], collapse = '|')
inter <- subset(inter, select = -..values.. )
inter <- subset(inter, select = -..set.. )
write.table(inter, "result.csv", row.names = FALSE, sep = ',', quote = FALSE)


options(stringsAsFactors = F)
library(Seurat)
library(dplyr)
library(ggplot2)
library(magrittr)
library(gtools)
library(stringr)
library(Matrix)
library(tidyverse)
library(patchwork)
library(data.table)
library(RColorBrewer)
library(ggpubr)
library(data.table)

load("sce3.RData")
load("scRNA_Mon.Rds")

tmp=sce@meta.data
tmp$seurat_clusters =factor(tmp$seurat_clusters,levels = 18:0)

p3=ggplot(tmp,
          aes(x=seurat_clusters,fill=orig.ident))+
  geom_bar(stat="count",position="fill")+
  theme_classic()+
  scale_fill_manual(values=c("#268A24",
                             "#FB6346",
                             "#FBD51A",
                             "#28507D"))+
  theme(axis.text.x = element_text(angle=90,
                                   vjust=0.5))+xlab(" ")+ylab(" ")+
  theme(legend.position = "top")+
  theme(axis.line.x = element_blank())+
  theme(axis.text.x = element_blank())+
  theme(axis.text.y = element_text(size = 14))+
  theme(axis.ticks.x = element_blank())+
  theme(axis.line.y = element_blank())+
  theme(axis.ticks.y = element_blank())+
  coord_flip()
p3
#ggsave(filename = "percent.pdf",height = 8,width = 6)

save(scRNA,file = "scRNA2.RData")


select_genes <- c("KYNU",
                  "ABCA1",
                  "ANXA5",
                  "TNFAIP2",
                  "DUSP1",
                  "S100A12",
                  "RGS2",
                  "VCAN",
                  "CPVL",
                  "TPP1",
                  "SOAT1",
                  "NRP1")
p1 <- VlnPlot(sce, features = select_genes, pt.size=0, ncol=3, group.by="seurat_clusters")
p2 <- FeaturePlot(sce, 
                  features = select_genes, 
                  reduction = "tsne", label=F, ncol=3)
p3 <- p1|p2
pdf("Monocyte.pdf",height = 6,width = 14)
p3
dev.off()

select_genes <- c("KYNU",
                  "ABCA1",
                  "ANXA5",
                  "TNFAIP2",
                  "DUSP1",
                  "S100A12",
                  "RGS2",
                  "VCAN",
                  "CPVL",
                  "TPP1",
                  "SOAT1",
                  "NRP1")
p1 <- VlnPlot(scRNAsub, features = select_genes, pt.size=0, ncol=3)
p2 <- FeaturePlot(scRNAsub, 
                  features = select_genes, 
                  reduction = "tsne", label=F, ncol=3)
p3 <- p1|p2
pdf("Monocyte_cluster.pdf",height = 6,width = 14)
p3
dev.off()


memory.limit(64000000)

library(Seurat)
library(dplyr)
library(ggplot2)
library(magrittr)
library(gtools)
library(stringr)
library(Matrix)
library(tidyverse)
library(patchwork)
library(data.table)
library(RColorBrewer)
library(ggpubr)
library(monocle)

load("scRNA_Mon.Rds")
sce <- scRNAsub
sce$celltype <- sce$seurat_clusters

sig_cell_type<-read.delim('sig_cell_type.txt',sep='\t',header = F)
sig_cell_type=as.character(sig_cell_type$V1)
cell_anno<-read.delim('celltype.txt',sep='\t',header = T)
sce.markers<-read.delim('diff.txt',sep='\t',header = T)

sce$cell_type=sce$seurat_clusters
for (i in 1:nrow(cell_anno)){
  sce$cell_type=gsub(paste0('^',cell_anno$ClusterID[i],'$'),
                     as.character(cell_anno$celltype[i]),sce$cell_type)
}

sce_sig<-subset(sce,idents = cell_anno[cell_anno$celltype %in% sig_cell_type,1])
save(sce_sig,file = 'sce_sig.RData')

rm(sce)

exp.rawdata <- as(as.matrix(GetAssayData(sce_sig,slot = "counts")), 'sparseMatrix')
feature_ann<-data.frame(gene_short_name=rownames(sce_sig))
rownames(feature_ann) <- rownames(exp.rawdata)
scRNA_fd <-new("AnnotatedDataFrame", data = feature_ann)
sample_ann <- sce_sig@meta.data

rm(sce_sig)
scRNA_pd<-new("AnnotatedDataFrame", data =sample_ann)


scRNA.cds<-newCellDataSet(exp.rawdata,
                          phenoData =scRNA_pd,
                          featureData =scRNA_fd,
                          expressionFamily=negbinomial.size())
rm(exp.rawdata)
#
head(pData(scRNA.cds))
head(fData(scRNA.cds))


gc()
scRNA.cds <- estimateSizeFactors(scRNA.cds)
gc()
scRNA.cds <- estimateDispersions(scRNA.cds)


scRNA.cds <- detectGenes(scRNA.cds, min_expr = 0.1)
expressed_genes <- row.names(subset(fData(scRNA.cds),
                                    num_cells_expressed >= 0.01*ncol(scRNA.cds))) 


Top200 <- sce.markers %>% group_by(cluster) %>% 
  slice_max(n =500, order_by = avg_log2FC) %>% 
  slice_max(n =200, order_by =avg_log2FC)  

ordering_genes <- intersect(unique(Top200$gene),rownames(scRNA.cds))
scRNA.cds <- setOrderingFilter(scRNA.cds, ordering_genes)
pdf('monocle_top200.pdf',he=6,wi=9)
plot_ordering_genes(scRNA.cds)
dev.off()


scRNA.cds <- reduceDimension(scRNA.cds,
                             norm_method ='log', 
                             max_components = 2,
                             method = 'DDRTree')


scRNA.cds <- orderCells(scRNA.cds)
head(pData(scRNA.cds))
head(scRNA.cds$cell_type)

save(scRNA.cds,file = 'scRNA.cds.RData')

mono_cell=plot_cell_trajectory(scRNA.cds,cell_size = 1, color_by = "cell_type")+
  theme(legend.position = "right",
        text=element_text(size=10),
        legend.title=element_blank(),
        panel.background = element_rect(fill = "white", colour = "black",size = 0.2), 
        legend.key = element_rect(fill = "white", colour = "white"),
        legend.background = (element_rect(colour= "white",fill = "white")))+
  facet_wrap("~cell_type", ncol=2)+
  guides(shape = guide_legend(override.aes = list(size = 3),nrow = 10),
         color = guide_legend(override.aes = list(size = 3),nrow = 10))
mono_cell
ggsave(filename = 'mono_cell.pdf',mono_cell,he=9,wi=9)

mono_state<-plot_cell_trajectory(scRNA.cds,cell_size = 1,
                                 color_by = "State")+
  theme(legend.position = "right",
        text=element_text(size=10),
        panel.background = element_rect(fill = "white", 
                                        colour = "black",size = 0.2), 
        legend.key = element_rect(fill = "white", colour = "white"),
        legend.background = (element_rect(colour= "white",fill = "white")))
mono_state
ggsave(filename = 'mono_state.pdf',mono_state,he=5,wi=5)

mono_time=plot_cell_trajectory(scRNA.cds,cell_size = 1, color_by = "Pseudotime")+
  scale_color_gradient(low = 'red',high = 'blue')+
  theme(legend.position = "right",
        text=element_text(size=10),
        panel.background = element_rect(fill = "white", colour = "black",size = 0.2), 
        legend.key = element_rect(fill = "white", colour = "white"),
        legend.background = (element_rect(colour= "white",fill = "white")))
mono_time
ggsave(filename = 'mono_time.pdf',mono_time,he=5,wi=5)


sig_cell_type[1]
cell_anno[cell_anno$celltype %in% sig_cell_type[1],1]
sig_cell_type[2]
cell_anno[cell_anno$celltype %in% sig_cell_type[2],1]
sig_cell_type[3]
cell_anno[cell_anno$celltype %in% sig_cell_type[3],1]
sig_cell_type[4]
cell_anno[cell_anno$celltype %in% sig_cell_type[4],1]


mono_celltype=plot_cell_trajectory(scRNA.cds,cell_size = 1, color_by = "seurat_clusters")+
  theme(legend.position = "right",
        text=element_text(size=10),
        legend.title=element_blank(),
        panel.background = element_rect(fill = "white", colour = "black",size = 0.2), 
        legend.key = element_rect(fill = "white", colour = "white"),
        legend.background = (element_rect(colour= "white",fill = "white")))+
  facet_wrap("~cell_type", ncol=2)+
  guides(shape = guide_legend(override.aes = list(size = 3),ncol = 2),
         color = guide_legend(override.aes = list(size = 3),ncol = 2))
mono_celltype
ggsave(filename = 'mono_celltype.pdf',plot = mono_celltype,width = 9,height = 5)

mono_cluster=plot_cell_trajectory(scRNA.cds,cell_size = 1, color_by = "seurat_clusters")+
  theme(legend.position = "right",
        text=element_text(size=10),
        legend.title=element_blank(),
        panel.background = element_rect(fill = "white", colour = "black",size = 0.2), 
        legend.key = element_rect(fill = "white", colour = "white"),
        legend.background = (element_rect(colour= "white",fill = "white")))+
  facet_wrap("~seurat_clusters", ncol=3)+
  guides(shape = guide_legend(override.aes = list(size = 3),ncol = 2),
         color = guide_legend(override.aes = list(size = 3),ncol = 2))
mono_cluster
ggsave(filename = 'mono_cluster.pdf',plot = mono_cluster,width = 15,height = 15)


BEAM_res1 <- BEAM(scRNA.cds[ordering_genes,], branch_point = 1, cores = 1)
BEAM_res1 <- BEAM_res1[order(BEAM_res1$qval),]
BEAM_res1 <- BEAM_res1[,c("gene_short_name", "pval", "qval")]

BEAM_genes1<-BEAM_res1[order(-BEAM_res1$qval),][,'gene_short_name']


length(BEAM_genes1)
BEAM_p1 <- plot_genes_branched_heatmap(scRNA.cds[BEAM_genes1,], 
                                       branch_point = 1, 
                                       num_clusters = 5, show_rownames = T,
                                       return_heatmap = T)
pdf('heatmap.pdf',height = 7,width = 7)
BEAM_p1$ph_res
dev.off()

anno_row<-BEAM_p1$annotation_row
BEAM_genes_dat<-t(as.matrix(scRNA.cds@assayData$exprs[BEAM_genes1,]))
meta_clust<-data.frame(cell=colnames(scRNA.cds),
                       cell_type=scRNA.cds$cell_type,
                       seraut_cluster=scRNA.cds$seurat_clusters,
                       Pseudotime=scRNA.cds$Pseudotime)
colnames(BEAM_genes_dat)=gsub('-','__',colnames(BEAM_genes_dat))
BEAM_genes_dat<-merge(meta_clust,
                      data.frame(cell=rownames(BEAM_genes_dat),BEAM_genes_dat),
                      by='cell')
BEAM_genes_dat[1:4,1:4]
rownames(BEAM_genes_dat)=BEAM_genes_dat$cell
BEAM_genes_dat=BEAM_genes_dat[,-1]
BEAM_genes_dat[1:4,1:4]
BEAM_genes_dat=BEAM_genes_dat[order(BEAM_genes_dat$cell_type,
                                    BEAM_genes_dat$seraut_cluster,
                                    BEAM_genes_dat$Pseudotime),]
anno_row=data.frame(gene=rownames(anno_row),Cluster=anno_row$Cluster)
anno_row=anno_row[order(anno_row$Cluster),]
dim(anno_row)
write.table(anno_row,'state_gene.txt',quote = F,sep='\t',row.names = F)
colnames(BEAM_genes_dat)=gsub('__','-',colnames(BEAM_genes_dat))

anno_col=BEAM_genes_dat[,c(1,2,3)]
gene_clust=t(BEAM_genes_dat[,-c(1,2,3)])
bk<-c(seq(-2,-0.1,by=0.01),seq(0,2,by=0.01))
anno_row1=data.frame(Cluster=anno_row$Cluster)
rownames(anno_row1)=anno_row$gene

pheatmap::pheatmap(gene_clust[rownames(anno_row1),],scale = 'row',
                   show_colnames = F,annotation_row = anno_row1,
                   annotation_col = anno_col,
                   show_rownames = F,cluster_rows = F,cluster_cols = F,
                   color=c(colorRampPalette(colors=c("blue","white"))(length(bk)/2),
                           colorRampPalette(colors=c("white","red"))(length(bk)/2)),
                   legend_breaks=seq(-2,2,1),breaks=bk,
                   filename = 'state.gene.pdf')

pheatmap::pheatmap(gene_clust[rownames(anno_row1),],scale = 'row',
                   show_colnames = F,annotation_row = anno_row1,
                   annotation_col = anno_col,
                   show_rownames = F,cluster_rows = F,cluster_cols = F,
                   color=c(colorRampPalette(colors=c("blue","white"))(length(bk)/2),
                           colorRampPalette(colors=c("white","red"))(length(bk)/2)),
                   legend_breaks=seq(-2,2,1),breaks=bk,
                   filename = 'state.gene.png')


head(anno_row)

write.table(anno_row,'state_gene.txt',quote = F,row.names = F,sep='\t')


##################################TCGA##################################
library(limma)
expFile="symbol.txt"
geneFile="CAF_gene.txt"

rt=read.table(expFile, header=T, sep="\t", check.names=F)
rt=as.matrix(rt)
rownames(rt)=rt[,1]
exp=rt[,2:ncol(rt)]
dimnames=list(rownames(exp), colnames(exp))
data=matrix(as.numeric(as.matrix(exp)), nrow=nrow(exp), dimnames=dimnames)
data=avereps(data)
data=data[rowMeans(data)>0,]

gene=read.table(geneFile, header=F, sep="\t", check.names=F)
sameGene=intersect(as.vector(gene[,1]), rownames(data))
geneExp=data[sameGene,]

out=rbind(ID=colnames(geneExp),geneExp)
write.table(out,file="FAMexp.txt",sep="\t",quote=F,col.names=F)


library(limma)    

symbolFile="geoMatrix.txt"     
genelistFile="CAF_gene.txt"   

rt=read.table(symbolFile, header=T, sep="\t", check.names=F)
rt=as.matrix(rt)
rownames(rt)=rt[,1]
exp=rt[,2:ncol(rt)]
dimnames=list(rownames(exp),colnames(exp))
my_mRNA_data=matrix(as.numeric(as.matrix(exp)),nrow=nrow(exp),dimnames=dimnames)
my_mRNA_data=avereps(my_mRNA_data)
my_mRNA_data=my_mRNA_data[rowMeans(my_mRNA_data)>0,]


genelist=read.table(genelistFile, header=F, check.names=F, sep="\t")
thesameGene=intersect(as.vector(genelist[,1]), rownames(my_mRNA_data))
geneExp= my_mRNA_data [thesameGene,]


out=rbind(ID=colnames(geneExp), geneExp)
write.table(out, file="geo.geneExp.txt", 
            sep="\t", 
            quote=F, 
            col.names=F)


library(limma)
library(pheatmap)

expFile="FAMexp.txt"
logFCfilter=1
fdrFilter=0.05

rt=read.table(expFile, header=T, sep="\t", check.names=F)
rt=as.matrix(rt)
rownames(rt)=rt[,1]
exp=rt[,2:ncol(rt)]
dimnames=list(rownames(exp),colnames(exp))
data=matrix(as.numeric(as.matrix(exp)),nrow=nrow(exp),dimnames=dimnames)
data=avereps(data)
data=data[rowMeans(data)>0,]

group=sapply(strsplit(colnames(data),"\\-"),"[",4)
group=sapply(strsplit(group,""),"[",1)
group=gsub("2", "1", group)
conNum=length(group[group==1])
treatNum=length(group[group==0])
grade=c(rep(1,conNum), rep(2,treatNum))

outTab=data.frame()
for(i in row.names(data)){
  geneName=unlist(strsplit(i,"\\|",))[1]
  geneName=gsub("\\/", "_", geneName)
  rt=rbind(expression=data[i,], grade=grade)
  rt=as.matrix(t(rt))
  wilcoxTest=wilcox.test(expression ~ grade, data=rt)
  pvalue=wilcoxTest$p.value
  conGeneMeans=mean(data[i,1:conNum])
  treatGeneMeans=mean(data[i,(conNum+1):ncol(data)])
  logFC=log2(treatGeneMeans)-log2(conGeneMeans)
  conMed=median(data[i,1:conNum])
  treatMed=median(data[i,(conNum+1):ncol(data)])
  diffMed=treatMed-conMed
  if( ((logFC>0) & (diffMed>0)) | ((logFC<0) & (diffMed<0)) ){  
    outTab=rbind(outTab,cbind(gene=i,conMean=conGeneMeans,treatMean=treatGeneMeans,logFC=logFC,pValue=pvalue))
  }
}
pValue=outTab[,"pValue"]
fdr=p.adjust(as.numeric(as.vector(pValue)), method="fdr")
outTab=cbind(outTab, fdr=fdr)

write.table(outTab,file="all.txt",sep="\t",row.names=F,quote=F)

outDiff=outTab[( abs(as.numeric(as.vector(outTab$logFC)))>logFCfilter & as.numeric(as.vector(outTab$fdr))<fdrFilter),]
write.table(outDiff,file="diff.txt",sep="\t",row.names=F,quote=F)

heatmap=rbind(ID=colnames(data[as.vector(outDiff[,1]),]),data[as.vector(outDiff[,1]),])
write.table(heatmap,file="diffGeneExp.txt",sep="\t",col.names=F,quote=F)

geneNum=50
outDiff=outDiff[order(as.numeric(as.vector(outDiff$logFC))),]
diffGeneName=as.vector(outDiff[,1])
diffLength=length(diffGeneName)
hmGene=c()
if(diffLength>(2*geneNum)){
  hmGene=diffGeneName[c(1:geneNum,(diffLength-geneNum+1):diffLength)]
}else{
  hmGene=diffGeneName
}
hmExp=log2(data[hmGene,]+0.01)
Type=c(rep("Normal",conNum),rep("Tumor",treatNum))
names(Type)=colnames(data)
Type=as.data.frame(Type)
pdf(file="heatmap.pdf", width=10, height=7)
pheatmap(hmExp, 
         annotation=Type, 
         color = colorRampPalette(c(rep("blue",5), "white", rep("red",5)))(50),
         cluster_cols =F,
         show_colnames = F,
         scale="row",
         fontsize = 8,
         fontsize_row=5,
         fontsize_col=8)
dev.off()

pdf(file="vol.pdf", width=5, height=5)
xMax=6
yMax=max(-log10(outTab$fdr))+1
plot(as.numeric(as.vector(outTab$logFC)), -log10(outTab$fdr), xlab="logFC",ylab="-log10(fdr)",
     main="Volcano", ylim=c(0,yMax),xlim=c(-xMax,xMax),yaxs="i",pch=20, cex=1.2)
diffSub=subset(outTab, fdr<fdrFilter & as.numeric(as.vector(logFC))>logFCfilter)
points(as.numeric(as.vector(diffSub$logFC)), -log10(diffSub$fdr), pch=20, col="red",cex=1.5)
diffSub=subset(outTab, fdr<fdrFilter & as.numeric(as.vector(logFC))<(-logFCfilter))
points(as.numeric(as.vector(diffSub$logFC)), -log10(diffSub$fdr), pch=20, col="green",cex=1.5)
abline(v=0,lty=2,lwd=3)
dev.off()


library(limma)
library(sva)

tcgaExpFile="symbol.txt"
geoExpFile="geoMatrix.txt"
geneFile="diff.txt"

rt=read.table(tcgaExpFile, header=T, sep="\t", check.names=F)
rt=as.matrix(rt)
rownames(rt)=rt[,1]
exp=rt[,2:ncol(rt)]
dimnames=list(rownames(exp),colnames(exp))
tcga=matrix(as.numeric(as.matrix(exp)),nrow=nrow(exp),dimnames=dimnames)
tcga=avereps(tcga)
tcga=log2(tcga+1)

group=sapply(strsplit(colnames(tcga),"\\-"), "[", 4)
group=sapply(strsplit(group,""), "[", 1)
group=gsub("2", "1", group)
tcga=tcga[,group==0]
tcga=t(tcga)
rownames(tcga)=gsub("(.*?)\\-(.*?)\\-(.*?)\\-.*", "\\1\\-\\2\\-\\3", rownames(tcga))
tcga=t(avereps(tcga))

rt=read.table(geoExpFile, header=T, sep="\t", check.names=F)
rt=as.matrix(rt)
rownames(rt)=rt[,1]
exp=rt[,2:ncol(rt)]
dimnames=list(rownames(exp),colnames(exp))
geo=matrix(as.numeric(as.matrix(exp)),nrow=nrow(exp),dimnames=dimnames)
geo=avereps(geo)

qx=as.numeric(quantile(geo, c(0, 0.25, 0.5, 0.75, 0.99, 1.0), na.rm=T))
LogC=( (qx[5]>100) || ( (qx[6]-qx[1])>50 && qx[2]>0) )
if(LogC){
  geo[geo<0]=0
  geo=log2(geo+1)}
geo=normalizeBetweenArrays(geo)

sameGene=intersect(row.names(tcga),row.names(geo))
tcgaOut=tcga[sameGene,]
geoOut=geo[sameGene,]

all=cbind(tcgaOut,geoOut)
batchType=c(rep(1,ncol(tcgaOut)),rep(2,ncol(geoOut)))
outTab=ComBat(all, batchType, par.prior=TRUE)
tcgaOut=outTab[,colnames(tcgaOut)]
tcgaOut[tcgaOut<0]=0
geoOut=outTab[,colnames(geoOut)]
geoOut[geoOut<0]=0

tcgaTab=rbind(ID=colnames(tcgaOut), tcgaOut)
write.table(tcgaTab, file="TCGA.normalize.txt", sep="\t", quote=F, col.names=F)
geoTab=rbind(ID=colnames(geoOut), geoOut)
write.table(geoTab,file="GEO.normalize.txt",sep="\t",quote=F,col.names=F)

gene=read.table(geneFile, header=T, sep="\t", check.names=F)
sameGene=intersect(as.vector(gene[,1]), rownames(tcgaOut))
tcgaShareExp=tcgaOut[sameGene,]
geoShareExp=geoOut[sameGene,]

tcgaShareExp=rbind(ID=colnames(tcgaShareExp),tcgaShareExp)
write.table(tcgaShareExp,file="TCGA.share.txt",sep="\t",quote=F,col.names=F)
geoShareExp=rbind(ID=colnames(geoShareExp),geoShareExp)
write.table(geoShareExp,file="GEO.share.txt",sep="\t",quote=F,col.names=F)


library(limma)
expFile="tcga.share.txt"
cliFile="time.txt"

rt=read.table(expFile, header=T, sep="\t", check.names=F)
rt=as.matrix(rt)
rownames(rt)=rt[,1]
exp=rt[,2:ncol(rt)]
dimnames=list(rownames(exp),colnames(exp))
data=matrix(as.numeric(as.matrix(exp)),nrow=nrow(exp),dimnames=dimnames)
data=avereps(data)
data=data[rowMeans(data)>0,]
data=t(data)

cli=read.table(cliFile, header=T, sep="\t", check.names=F, row.names=1)

sameSample=intersect(row.names(data), row.names(cli))
data=data[sameSample,]
cli=cli[sameSample,]
out=cbind(cli, data)
out=cbind(id=row.names(out), out)
write.table(out, file="TCGA.expTime.txt", sep="\t", row.names=F, quote=F)


library(limma)
expFile="geo.share.txt"
cliFile="time.txt"

rt=read.table(expFile, header=T, sep="\t", check.names=F)
rt=as.matrix(rt)
rownames(rt)=rt[,1]
exp=rt[,2:ncol(rt)]
dimnames=list(rownames(exp),colnames(exp))
data=matrix(as.numeric(as.matrix(exp)),nrow=nrow(exp),dimnames=dimnames)
data=avereps(data)
data=data[rowMeans(data)>0,]
data=t(data)

cli=read.table(cliFile, header=T, sep="\t", check.names=F, row.names=1)

sameSample=intersect(row.names(data),row.names(cli))
data=data[sameSample,]
cli=cli[sameSample,]
out=cbind(cli,data)
out=cbind(id=row.names(out),out)
write.table(out,file="GEO.expTime.txt",sep="\t",row.names=F,quote=F)


library(survival)
library(survminer)

coxPfilter=0.05
inputFile="TCGA.expTime.txt"


rt=read.table(inputFile, header=T, sep="\t", check.names=F, row.names=1)
rt$futime=rt$futime/365


outTab=data.frame()
sigGenes=c("futime","fustat")
for(i in colnames(rt[,3:ncol(rt)])){

  cox <- coxph(Surv(futime, fustat) ~ rt[,i], data = rt)
  coxSummary = summary(cox)
  coxP=coxSummary$coefficients[,"Pr(>|z|)"]

  if(coxP<coxPfilter){
    sigGenes=c(sigGenes,i)
    outTab=rbind(outTab,
                 cbind(id=i,
                       HR=coxSummary$conf.int[,"exp(coef)"],
                       HR.95L=coxSummary$conf.int[,"lower .95"],
                       HR.95H=coxSummary$conf.int[,"upper .95"],
                       pvalue=coxSummary$coefficients[,"Pr(>|z|)"])
    )
  }
}


write.table(outTab,file="TCGA.uniCox.txt",sep="\t",row.names=F,quote=F)


uniSigExp=rt[,sigGenes]
uniSigExp=cbind(id=row.names(uniSigExp),uniSigExp)
write.table(uniSigExp,file="TCGA.uniSigExp.txt",sep="\t",row.names=F,quote=F)


bioForest=function(coxFile=null,forestFile=null,forestCol=null){

  rt <- read.table(coxFile,header=T,sep="\t",row.names=1,check.names=F)
  gene <- rownames(rt)
  hr <- sprintf("%.3f",rt$"HR")
  hrLow  <- sprintf("%.3f",rt$"HR.95L")
  hrHigh <- sprintf("%.3f",rt$"HR.95H")
  Hazard.ratio <- paste0(hr,"(",hrLow,"-",hrHigh,")")
  pVal <- ifelse(rt$pvalue<0.001, "<0.001", sprintf("%.3f", rt$pvalue))
  

  height=nrow(rt)/12.5+5
  pdf(file=forestFile, width = 7,height = height)
  n <- nrow(rt)
  nRow <- n+1
  ylim <- c(1,nRow)
  layout(matrix(c(1,2),nc=2),width=c(3,2.5))
  

  xlim = c(0,3)
  par(mar=c(4,2.5,2,1))
  plot(1,xlim=xlim,ylim=ylim,type="n",axes=F,xlab="",ylab="")
  text.cex=0.8
  text(0,n:1,gene,adj=0,cex=text.cex)
  text(1.5-0.5*0.2,n:1,pVal,adj=1,cex=text.cex);text(1.5-0.5*0.2,n+1,'pvalue',cex=text.cex,font=2,adj=1)
  text(3,n:1,Hazard.ratio,adj=1,cex=text.cex);text(3,n+1,'Hazard ratio',cex=text.cex,font=2,adj=1,)
  

  par(mar=c(4,1,2,1),mgp=c(2,0.5,0))
  xlim = c(0,max(as.numeric(hrLow),as.numeric(hrHigh)))
  plot(1,xlim=xlim,ylim=ylim,type="n",axes=F,ylab="",xaxs="i",xlab="Hazard ratio")
  arrows(as.numeric(hrLow),n:1,as.numeric(hrHigh),n:1,angle=90,code=3,length=0.05,col="darkblue",lwd=2.5)
  abline(v=1,col="black",lty=2,lwd=2)
  boxcolor = ifelse(as.numeric(hr) > 1, forestCol[1], forestCol[2])
  points(as.numeric(hr), n:1, pch = 15, col = boxcolor, cex=1.6)
  axis(1)
  dev.off()
}


bioForest(coxFile="TCGA.uniCox.txt",forestFile="forest.pdf",forestCol=c("red","green"))


library("glmnet")
library("survival")
set.seed(12345)

trainFile="TCGA.uniSigExp.txt"
testFile="GEO.expTime.txt"

rt=read.table(trainFile, header=T, sep="\t", row.names=1)
rt$futime[rt$futime<=0]=0.003

x=as.matrix(rt[,c(3:ncol(rt))])
y=data.matrix(Surv(rt$futime,rt$fustat))
fit=glmnet(x, y, family = "cox", maxit = 1000)
pdf("lasso.lambda.pdf")
plot(fit, xvar="lambda", label=TRUE)
dev.off()
cvfit=cv.glmnet(x, y, family="cox", maxit=1000)
pdf("lasso.cvfit.pdf")
plot(cvfit)
abline(v=log(c(cvfit$lambda.min,cvfit$lambda.1se)), lty="dashed")
dev.off()

coef=coef(fit, s = cvfit$lambda.min)
index=which(coef != 0)
actCoef=coef[index]
lassoGene=row.names(coef)[index]
geneCoef=cbind(Gene=lassoGene,Coef=actCoef)
write.table(geneCoef,file="geneCoef.txt",sep="\t",quote=F,row.names=F)

trainFinalGeneExp=rt[,lassoGene]
myFun=function(x){crossprod(as.numeric(x),actCoef)}
trainScore=apply(trainFinalGeneExp,1,myFun)
outCol=c("futime","fustat",lassoGene)
Risk=as.vector(ifelse(trainScore>median(trainScore),"high","low"))
outTab=cbind(rt[,outCol],riskScore=as.vector(trainScore),Risk)
write.table(cbind(id=rownames(outTab),outTab),file="risk.TCGA.txt",sep="\t",quote=F,row.names=F)

rt=read.table(testFile, header=T, sep="\t", row.names=1)
rt$futime=rt$futime/365
testFinalGeneExp=rt[,lassoGene]
testScore=apply(testFinalGeneExp,1,myFun)
outCol=c("futime","fustat",lassoGene)
Risk=as.vector(ifelse(testScore>median(trainScore),"high","low"))
outTab=cbind(rt[,outCol],riskScore=as.vector(testScore),Risk)
write.table(cbind(id=rownames(outTab),outTab),file="risk.GEO.txt",sep="\t",quote=F,row.names=F)


#ÒýÓÃ°ü
library(limma)
library(ggplot2)

expFile="FAMexp.txt"
riskFile="risk.TCGA.txt"

risk=read.table(riskFile, header=T, sep="\t", check.names=F, row.names=1)
data=risk[,3:(ncol(risk)-2)]
Risk=as.vector(risk[,"Risk"])
data.pca=prcomp(data, scale. = TRUE)
pcaPredict=predict(data.pca)
PCA = data.frame(PC1=pcaPredict[,1], PC2=pcaPredict[,2], Risk)
pdf(file="PCA.modelGene.pdf", width=5.5, height=4.5)
p=ggplot(data = PCA, aes(PC1, PC2)) + geom_point(aes(color = Risk)) +
  scale_colour_manual(name="Risk",  values =c("red", "blue"))+
  theme_bw()+
  theme(plot.margin=unit(rep(1.5,4),'lines'))+
  theme(panel.grid.major = element_blank(), panel.grid.minor = element_blank())
print(p)
dev.off()


rt=read.table(expFile, header=T, sep="\t", check.names=F)
rt=as.matrix(rt)
rownames(rt)=rt[,1]
exp=rt[,2:ncol(rt)]
dimnames=list(rownames(exp),colnames(exp))
data=matrix(as.numeric(as.matrix(exp)),nrow=nrow(exp),dimnames=dimnames)
data=avereps(data)
data=data[rowMeans(data)>0.5,]

type=sapply(strsplit(colnames(data),"\\-"),"[",4)
type=sapply(strsplit(type,""),"[",1)
type=gsub("2","1",type)
data=t(data[,type==0])
rownames(data)=gsub("(.*?)\\-(.*?)\\-(.*?)\\-(.*?)\\-.*","\\1\\-\\2\\-\\3",rownames(data))

sameSample=intersect(rownames(data),rownames(risk))
data=data[sameSample,]
Risk=risk[sameSample,"Risk"]

data.pca=prcomp(data, scale. = TRUE)
pcaPredict=predict(data.pca)
PCA = data.frame(PC1=pcaPredict[,1], PC2=pcaPredict[,2], Risk)

pdf(file="PCA.FAMgene.pdf", width=5.5, height=4.5)
p=ggplot(data = PCA, aes(PC1, PC2)) + geom_point(aes(color = Risk)) +
  scale_colour_manual(name="Risk",  values =c("red", "blue"))+
  theme_bw()+
  theme(plot.margin=unit(rep(1.5,4),'lines'))+
  theme(panel.grid.major = element_blank(), panel.grid.minor = element_blank())
print(p)
dev.off()


library(survival)
library(survminer)
library(timeROC)

riskFile="risk.TCGA.txt"
cliFile="clinical.txt"

risk=read.table(riskFile, header=T, sep="\t", check.names=F, row.names=1)
risk=risk[,c("futime", "fustat", "riskScore")]

cli=read.table(cliFile, header=T, sep="\t", check.names=F, row.names=1)

samSample=intersect(row.names(risk), row.names(cli))
risk1=risk[samSample,,drop=F]
cli=cli[samSample,,drop=F]
rt=cbind(risk1, cli)

bioCol=rainbow(ncol(rt)-1, s=0.9, v=0.9)


ROC_rt=timeROC(T=risk$futime, delta=risk$fustat,
               marker=risk$riskScore, cause=1,
               weighting='aalen',
               times=c(1,3,5), ROC=TRUE)
pdf(file="ROC.pdf", width=5.5, height=5.5)
plot(ROC_rt,time=1,col=bioCol[1],title=FALSE,lwd=2)
plot(ROC_rt,time=3,col=bioCol[2],add=TRUE,title=FALSE,lwd=2)
plot(ROC_rt,time=5,col=bioCol[3],add=TRUE,title=FALSE,lwd=2)
legend('bottomright',
       c(paste0('AUC at 1 years: ',sprintf("%.03f",ROC_rt$AUC[1])),
         paste0('AUC at 3 years: ',sprintf("%.03f",ROC_rt$AUC[2])),
         paste0('AUC at 5 years: ',sprintf("%.03f",ROC_rt$AUC[3]))),
       col=bioCol[1:3], lwd=2, bty = 'n')
dev.off()


predictTime=5
aucText=c()
pdf(file="cliROC.pdf", width=5.5, height=5.5)
i=3
ROC_rt=timeROC(T=risk$futime,
               delta=risk$fustat,
               marker=risk$riskScore, cause=1,
               weighting='aalen',
               times=c(predictTime),ROC=TRUE)
plot(ROC_rt, time=predictTime, col=bioCol[i-2], title=FALSE, lwd=2)
aucText=c(paste0("Risk", ", AUC=", sprintf("%.3f",ROC_rt$AUC[2])))
abline(0,1)
for(i in 4:ncol(rt)){
  ROC_rt=timeROC(T=rt$futime,
                 delta=rt$fustat,
                 marker=rt[,i], cause=1,
                 weighting='aalen',
                 times=c(predictTime),ROC=TRUE)
  plot(ROC_rt, time=predictTime, col=bioCol[i-2], title=FALSE, lwd=2, add=TRUE)
  aucText=c(aucText, paste0(colnames(rt)[i],", AUC=",sprintf("%.3f",ROC_rt$AUC[2])))
}
legend("bottomright", aucText,lwd=2,bty="n",col=bioCol[1:(ncol(rt)-1)])
dev.off()


library(survival)

bioForest=function(coxFile=null, forestFile=null, forestCol=null){
  rt <- read.table(coxFile, header=T, sep="\t", check.names=F, row.names=1)
  gene <- rownames(rt)
  hr <- sprintf("%.3f",rt$"HR")
  hrLow  <- sprintf("%.3f",rt$"HR.95L")
  hrHigh <- sprintf("%.3f",rt$"HR.95H")
  Hazard.ratio <- paste0(hr,"(",hrLow,"-",hrHigh,")")
  pVal <- ifelse(rt$pvalue<0.001, "<0.001", sprintf("%.3f", rt$pvalue))
  
  pdf(file=forestFile, width=11, height=4.5)
  n <- nrow(rt)
  nRow <- n+1
  ylim <- c(1,nRow)
  layout(matrix(c(1,2),nc=2),width=c(3,2.5))
  
  xlim = c(0,3)
  par(mar=c(4,2.5,2,1))
  plot(1,xlim=xlim,ylim=ylim,type="n",axes=F,xlab="",ylab="")
  text.cex=0.8
  text(0,n:1,gene,adj=0,cex=text.cex)
  text(1.5-0.5*0.2,n:1,pVal,adj=1,cex=text.cex);text(1.5-0.5*0.2,n+1,'pvalue',cex=text.cex,font=2,adj=1)
  text(3.1,n:1,Hazard.ratio,adj=1,cex=text.cex);text(3.1,n+1,'Hazard ratio',cex=text.cex,font=2,adj=1)
  
  par(mar=c(4,1,2,1),mgp=c(2,0.5,0))
  xlim = c(0,max(as.numeric(hrLow),as.numeric(hrHigh)))
  plot(1,xlim=xlim,ylim=ylim,type="n",axes=F,ylab="",xaxs="i",xlab="Hazard ratio")
  arrows(as.numeric(hrLow),n:1,as.numeric(hrHigh),n:1,angle=90,code=3,length=0.05,col="darkblue",lwd=3)
  abline(v=1, col="black", lty=2, lwd=2)
  boxcolor = ifelse(as.numeric(hr) > 1, forestCol, forestCol)
  points(as.numeric(hr), n:1, pch = 15, col = boxcolor, cex=2)
  axis(1)
  dev.off()
}

indep=function(riskFile=null,cliFile=null,uniOutFile=null,multiOutFile=null,uniForest=null,multiForest=null){
  risk=read.table(riskFile, header=T, sep="\t", check.names=F, row.names=1)
  cli=read.table(cliFile, header=T, sep="\t", check.names=F, row.names=1)
  
  sameSample=intersect(row.names(cli),row.names(risk))
  risk=risk[sameSample,]
  cli=cli[sameSample,]
  rt=cbind(futime=risk[,1], fustat=risk[,2], cli, riskScore=risk[,(ncol(risk)-1)])
  
  uniTab=data.frame()
  for(i in colnames(rt[,3:ncol(rt)])){
    cox <- coxph(Surv(futime, fustat) ~ rt[,i], data = rt)
    coxSummary = summary(cox)
    uniTab=rbind(uniTab,
                 cbind(id=i,
                       HR=coxSummary$conf.int[,"exp(coef)"],
                       HR.95L=coxSummary$conf.int[,"lower .95"],
                       HR.95H=coxSummary$conf.int[,"upper .95"],
                       pvalue=coxSummary$coefficients[,"Pr(>|z|)"])
    )
  }
  write.table(uniTab,file=uniOutFile,sep="\t",row.names=F,quote=F)
  bioForest(coxFile=uniOutFile, forestFile=uniForest, forestCol="green")
  
  uniTab=uniTab[as.numeric(uniTab[,"pvalue"])<1,]
  rt1=rt[,c("futime", "fustat", as.vector(uniTab[,"id"]))]
  multiCox=coxph(Surv(futime, fustat) ~ ., data = rt1)
  multiCoxSum=summary(multiCox)
  multiTab=data.frame()
  multiTab=cbind(
    HR=multiCoxSum$conf.int[,"exp(coef)"],
    HR.95L=multiCoxSum$conf.int[,"lower .95"],
    HR.95H=multiCoxSum$conf.int[,"upper .95"],
    pvalue=multiCoxSum$coefficients[,"Pr(>|z|)"])
  multiTab=cbind(id=row.names(multiTab),multiTab)
  write.table(multiTab,file=multiOutFile,sep="\t",row.names=F,quote=F)
  bioForest(coxFile=multiOutFile, forestFile=multiForest, forestCol="red")
}

indep(riskFile="risk.TCGA.txt",
      cliFile="clinical.txt",
      uniOutFile="uniCox.txt",
      multiOutFile="multiCox.txt",
      uniForest="uniForest.pdf",
      multiForest="multiForest.pdf")


library(survival)
library(survminer)

bioSurvival=function(inputFile=null, outFile=null){
  rt=read.table(inputFile, header=T, sep="\t", check.names=F)
  diff=survdiff(Surv(futime, fustat) ~ Risk,data = rt)
  pValue=1-pchisq(diff$chisq,df=1)
  if(pValue<0.001){
    pValue="p<0.001"
  }else{
    pValue=paste0("p=",sprintf("%.03f",pValue))
  }
  fit <- survfit(Surv(futime, fustat) ~ Risk, data = rt)
  
  surPlot=ggsurvplot(fit, 
                     data=rt,
                     conf.int=T,
                     pval=pValue,
                     pval.size=6,
                     legend.title="Risk",
                     legend.labs=c("High risk", "Low risk"),
                     xlab="Time(years)",
                     ylab="Overall survival",
                     break.time.by = 1,
                     palette=c("red", "blue"),
                     risk.table=TRUE,
                     risk.table.title="",
                     risk.table.height=.25)
  pdf(file=outFile, width=6.5, height=5.5, onefile=FALSE)
  print(surPlot)
  dev.off()
}

bioSurvival(inputFile="risk.TCGA.txt", outFile="survival.TCGA.pdf")
bioSurvival(inputFile="risk.GEO.txt", outFile="survival.GEO.pdf")


library(survival)
library(survminer)

riskFile="risk.TCGA.txt" 
cliFile="Survival_SupplementalTable_S1_20171025_xena_sp" 
risk=read.table(riskFile, header=T, sep="\t", check.names=F, row.names=1)

cli=read.table(cliFile, header=T, sep="\t", check.names=F, row.names=1)
cli=cli[,c("PFI.time", "PFI")]
cli=na.omit(cli)
colnames(cli)=c("futime", "fustat")
cli$futime=cli$futime/365
cli=as.matrix(cli)
row.names(cli)=gsub("(.*?)\\-(.*?)\\-(.*?)\\-.*", "\\1\\-\\2\\-\\3", row.names(cli))

sameSample=intersect(row.names(risk), row.names(cli))
rt=cbind(cli[sameSample,,drop=F], risk[sameSample,"Risk",drop=F])

length=length(levels(factor(rt$Risk)))
diff=survdiff(Surv(futime, fustat) ~ Risk, data = rt)
pValue=1-pchisq(diff$chisq, df=length-1)
if(pValue<0.001){
  pValue="p<0.001"
}else{
  pValue=paste0("p=",sprintf("%.03f",pValue))
}
fit=survfit(Surv(futime, fustat) ~ Risk, data = rt)
#print(surv_median(fit))

surPlot=ggsurvplot(fit, 
                   data=rt,
                   conf.int=T,
                   pval=pValue,
                   pval.size=6,
                   legend.title="Risk",
                   legend.labs=c("High risk", "Low risk"),
                   font.legend=10,
                   xlab="Time(years)",
                   ylab="Progression free survival",
                   break.time.by = 1,
                   palette = c("red", "blue"),
                   #surv.median.line = "hv",
                   risk.table=T,
                   cumevents=F,
                   risk.table.height=.25)

pdf(file="PFS.pdf", width=6.5, height=5.5, onefile=FALSE)
print(surPlot)
dev.off()


library(survival)
library(regplot)
library(rms)

riskFile="risk.TCGA.txt"
cliFile="clinical.txt" 

risk=read.table(riskFile, header=T, sep="\t", check.names=F, row.names=1)

cli=read.table(cliFile, header=T, sep="\t", check.names=F, row.names=1)
cli=cli[apply(cli,1,function(x)any(is.na(match('unknow',x)))),,drop=F]
cli$Age=as.numeric(cli$Age)

samSample=intersect(row.names(risk), row.names(cli))
risk1=risk[samSample,,drop=F]
cli=cli[samSample,,drop=F]
rt=cbind(risk1[,c("futime", "fustat", "Risk")], cli)

res.cox=coxph(Surv(futime, fustat) ~ Age+Stage+N+Risk , data = rt)
nom1=regplot(res.cox,
             plots = c("density", "boxes"),
             clickable=F,
             title="",
             points=TRUE,
             droplines=TRUE,
             observation=rt[9,],
             rank="sd",
             failtime = c(1,3,5),
             prfail = F)

nomoRisk=predict(res.cox, data=rt, type="risk")
rt=cbind(risk1, Nomogram=nomoRisk)
outTab=rbind(ID=colnames(rt), rt)
write.table(outTab, file="nomoRisk.txt", sep="\t", col.names=F, quote=F)

pdf(file="calibration.pdf", width=5, height=5)
f <- cph(Surv(futime, fustat) ~ Nomogram, x=T, y=T, surv=T, data=rt, time.inc=1)
cal <- calibrate(f, cmethod="KM", method="boot", u=1, m=(nrow(rt)/3), B=1000)
plot(cal, xlim=c(0,1), ylim=c(0,1),
     xlab="Nomogram-predicted OS (%)", ylab="Observed OS (%)", lwd=1.5, col="green", sub=F)
f <- cph(Surv(futime, fustat) ~ Nomogram, x=T, y=T, surv=T, data=rt, time.inc=3)
cal <- calibrate(f, cmethod="KM", method="boot", u=3, m=(nrow(rt)/3), B=1000)
plot(cal, xlim=c(0,1), ylim=c(0,1), xlab="", ylab="", lwd=1.5, col="blue", sub=F, add=T)
f <- cph(Surv(futime, fustat) ~ Nomogram, x=T, y=T, surv=T, data=rt, time.inc=5)
cal <- calibrate(f, cmethod="KM", method="boot", u=5, m=(nrow(rt)/3), B=1000)
plot(cal, xlim=c(0,1), ylim=c(0,1), xlab="", ylab="",  lwd=1.5, col="red", sub=F, add=T)
legend('bottomright', c('1-year', '3-year', '5-year'),
       col=c("green","blue","red"), lwd=1.5, bty = 'n')
dev.off()


library(survival)
library(survminer)
library(timeROC)

predictTime=5   
riskFile="nomoRisk.txt"    
cliFile="clinical.txt"    

risk=read.table(riskFile, header=T, sep="\t", check.names=F, row.names=1)

cli=read.table(cliFile, header=T, sep="\t", check.names=F, row.names=1)

samSample=intersect(row.names(risk), row.names(cli))
risk1=risk[samSample,,drop=F]
cli1=cli[samSample,,drop=F]
data=cbind(risk1, cli1)
rt=cbind(risk1[,c("futime","fustat","riskScore","Nomogram")], cli1)

aucText=c()
bioCol=rainbow(ncol(rt)-1, s=0.9, v=0.9)
pdf(file="cliROC.pdf", width=6, height=6)

#i=3
#ROC_rt=timeROC(T=risk$futime,
#               delta=risk$fustat,
#               marker=risk$riskScore, cause=1,
#               weighting='aalen',
#               times=c(predictTime),ROC=TRUE)
#plot(ROC_rt, time=predictTime, col=bioCol[i-2], title=FALSE, lwd=2)
#aucText=c(paste0("Risk", ", AUC=", sprintf("%.3f",ROC_rt$AUC[2])))
#abline(0,1)
i=4
ROC_rt=timeROC(T=rt$futime,
               delta=rt$fustat,
               marker=rt[,i], cause=1,
               weighting='aalen',
               times=c(predictTime),ROC=TRUE)
plot(ROC_rt, time=predictTime, col=bioCol[i-2], title=FALSE, lwd=2)
aucText=c(aucText, paste0(colnames(rt)[i],", AUC=",sprintf("%.3f",ROC_rt$AUC[2])))

for(i in 5:ncol(rt)){
  ROC_rt=timeROC(T=rt$futime,
                 delta=rt$fustat,
                 marker=rt[,i], cause=1,
                 weighting='aalen',
                 times=c(predictTime),ROC=TRUE)
  plot(ROC_rt, time=predictTime, col=bioCol[i-2], title=FALSE, lwd=2,add=T)
  aucText=c(aucText, paste0(colnames(rt)[i],", AUC=",sprintf("%.3f",ROC_rt$AUC[2])))
}

legend("bottomright", aucText,lwd=2,bty="n",col=bioCol[1:(ncol(rt)-1)])
dev.off()


library(survival)

bioForest=function(coxFile=null, forestFile=null, forestCol=null){
  rt <- read.table(coxFile, header=T, sep="\t", check.names=F, row.names=1)
  gene <- rownames(rt)
  hr <- sprintf("%.3f",rt$"HR")
  hrLow  <- sprintf("%.3f",rt$"HR.95L")
  hrHigh <- sprintf("%.3f",rt$"HR.95H")
  Hazard.ratio <- paste0(hr,"(",hrLow,"-",hrHigh,")")
  pVal <- ifelse(rt$pvalue<0.001, "<0.001", sprintf("%.3f", rt$pvalue))
  
  pdf(file=forestFile, width=6.5, height=4.5)
  n <- nrow(rt)
  nRow <- n+1
  ylim <- c(1,nRow)
  layout(matrix(c(1,2),nc=2),width=c(3,2.5))
  
  xlim = c(0,3)
  par(mar=c(4,2.5,2,1))
  plot(1,xlim=xlim,ylim=ylim,type="n",axes=F,xlab="",ylab="")
  text.cex=0.8
  text(0,n:1,gene,adj=0,cex=text.cex)
  text(1.5-0.5*0.2,n:1,pVal,adj=1,cex=text.cex);text(1.5-0.5*0.2,n+1,'pvalue',cex=text.cex,font=2,adj=1)
  text(3.1,n:1,Hazard.ratio,adj=1,cex=text.cex);text(3.1,n+1,'Hazard ratio',cex=text.cex,font=2,adj=1)
  
  par(mar=c(4,1,2,1),mgp=c(2,0.5,0))
  xlim = c(0,max(as.numeric(hrLow),as.numeric(hrHigh)))
  plot(1,xlim=xlim,ylim=ylim,type="n",axes=F,ylab="",xaxs="i",xlab="Hazard ratio")
  arrows(as.numeric(hrLow),n:1,as.numeric(hrHigh),n:1,angle=90,code=3,length=0.05,col="darkblue",lwd=3)
  abline(v=1, col="black", lty=2, lwd=2)
  boxcolor = ifelse(as.numeric(hr) > 1, forestCol, forestCol)
  points(as.numeric(hr), n:1, pch = 15, col = boxcolor, cex=2)
  axis(1)
  dev.off()
}

indep=function(riskFile=null,cliFile=null,uniOutFile=null,multiOutFile=null,uniForest=null,multiForest=null){
  risk=read.table(riskFile, header=T, sep="\t", check.names=F, row.names=1)
  cli=read.table(cliFile, header=T, sep="\t", check.names=F, row.names=1)
  
  sameSample=intersect(row.names(cli),row.names(risk))
  risk=risk[sameSample,]
  cli=cli[sameSample,]
  rt=cbind(futime=risk[,1], fustat=risk[,2], cli, Nomogram=risk[,ncol(risk)])
  
  uniTab=data.frame()
  for(i in colnames(rt[,3:ncol(rt)])){
    cox <- coxph(Surv(futime, fustat) ~ rt[,i], data = rt)
    coxSummary = summary(cox)
    uniTab=rbind(uniTab,
                 cbind(id=i,
                       HR=coxSummary$conf.int[,"exp(coef)"],
                       HR.95L=coxSummary$conf.int[,"lower .95"],
                       HR.95H=coxSummary$conf.int[,"upper .95"],
                       pvalue=coxSummary$coefficients[,"Pr(>|z|)"])
    )
  }
  write.table(uniTab,file=uniOutFile,sep="\t",row.names=F,quote=F)
  bioForest(coxFile=uniOutFile, forestFile=uniForest, forestCol="green")
  
  uniTab=uniTab[as.numeric(uniTab[,"pvalue"])<1,]
  rt1=rt[,c("futime", "fustat", as.vector(uniTab[,"id"]))]
  multiCox=coxph(Surv(futime, fustat) ~ ., data = rt1)
  multiCoxSum=summary(multiCox)
  multiTab=data.frame()
  multiTab=cbind(
    HR=multiCoxSum$conf.int[,"exp(coef)"],
    HR.95L=multiCoxSum$conf.int[,"lower .95"],
    HR.95H=multiCoxSum$conf.int[,"upper .95"],
    pvalue=multiCoxSum$coefficients[,"Pr(>|z|)"])
  multiTab=cbind(id=row.names(multiTab),multiTab)
  write.table(multiTab,file=multiOutFile,sep="\t",row.names=F,quote=F)
  bioForest(coxFile=multiOutFile, forestFile=multiForest, forestCol="red")
}

indep(riskFile="nomoRisk.txt",
      cliFile="clinical.txt",
      uniOutFile="uniCox.txt",
      multiOutFile="multiCox.txt",
      uniForest="uniForest.pdf",
      multiForest="multiForest.pdf")


library(limma)
library(pheatmap)
riskFile="risk.TCGA.txt"
cliFile="clinical.txt"

cli=read.table(cliFile, header=T, sep="\t", check.names=F, row.names=1)

risk=read.table(riskFile, header=T, sep="\t", check.names=F, row.names=1)
risk$Risk=factor(risk$Risk, levels=c("low", "high"))

samSample=intersect(row.names(risk), row.names(cli))
cli=cli[samSample,,drop=F]
risk=risk[samSample,,drop=F]
data=cbind(risk, cli)
data=data[order(data$riskScore),,drop=F]  
Type=data[,(ncol(risk):ncol(data))]     
exp=data[,(3:(ncol(risk)-2))]            

sigVec=c("Risk")
for(clinical in colnames(Type[,2:ncol(Type)])){
  data=Type[c("Risk", clinical)]
  colnames(data)=c("Risk", "clinical")
  data=data[(data[,"clinical"]!="unknow"),]
  tableStat=table(data)
  stat=chisq.test(tableStat)
  pvalue=stat$p.value
  Sig=ifelse(pvalue<0.001,"***",ifelse(pvalue<0.01,"**",ifelse(pvalue<0.05,"*","")))
  sigVec=c(sigVec, paste0(clinical, Sig))
}
colnames(Type)=sigVec

colorList=list()
#Type=Type[apply(Type,1,function(x)any(is.na(match('unknow',x)))),,drop=F]
bioCol=c("#0dbc21", "#167275", "#280f7a", "#6373ed", "#5b910f" ,"#7b34c1" ,"#0cf29a" ,"#d80fc1",
         "#63ff4f","#dd27ce", "#07a301", "#391c82", "#2baeb5","#925bea", "#09f9f5", "#0066FF","#FF0000","#ed1299", "#0dbc21", "#246b93", "#cc8e12", "#d561dd", 
         "#6ad157", "#f7aa5d", "#9ed84e", "#39ba30", "#373bbf", "#a1ce4c", "#ef3bb6", "#d66551",
         "#1a918f", "#ddd53e", "#ff66fc", "#2927c4", "#57e559" ,"#8e3af4" ,"#f9a270" ,"#22547f", "#db5e92",
         "#4aef7b", "#e86502", "#99db27", "#e07233", "#8249aa","#cebb10", "#03827f", "#931635", "#ff523f",
         "#edd05e", "#6f25e8", "#0dbc21", "#167275", "#280f7a", "#6373ed", "#5b910f" ,"#7b34c1" ,"#0cf29a" ,"#d80fc1",
         "#63ff4f")
j=0
for(cli in colnames(Type[,1:ncol(Type)])){
  cliLength=length(levels(factor(Type[,cli])))
  cliCol=bioCol[(j+1):(j+cliLength)]
  j=j+cliLength
  names(cliCol)=levels(factor(Type[,cli]))
  if("unknow" %in% levels(factor(Type[,cli]))){
    cliCol["unknow"]="grey75"}
  colorList[[cli]]=cliCol
}

pdf("27_heatmap.pdf", width=9, height=6)
pheatmap(t(exp),
         annotation=Type,
         annotation_colors = colorList,
         color = colorRampPalette(c(rep("darkblue",3), "white", rep("darkred",3)))(50),
         cluster_cols =F,
         cluster_rows =F,
         scale="row",
         show_colnames=F,
         show_rownames=T,
         fontsize=6,
         fontsize_row=7,
         fontsize_col=6)
dev.off()


################################
library(limma)
library(ggpubr)

riskFile="risk.TCGA.txt"
cliFile="clinical.txt"

risk=read.table(riskFile, header=T, sep="\t", check.names=F, row.names=1)
risk$riskScore[risk$riskScore>quantile(risk$riskScore,0.99)]=quantile(risk$riskScore,0.99)

cli=read.table(cliFile, header=T, sep="\t", check.names=F, row.names=1)
cli[,"Age"]=ifelse(cli[,"Age"]=="unknow", "unknow", ifelse(cli[,"Age"]>65,">65","<=65"))

samSample=intersect(row.names(risk), row.names(cli))
risk=risk[samSample,"riskScore",drop=F]
cli=cli[samSample,,drop=F]
rt=cbind(risk, cli)

for(clinical in colnames(rt[,2:ncol(rt)])){
  data=rt[c("riskScore", clinical)]
  colnames(data)=c("riskScore", "clinical")
  data=data[(data[,"clinical"]!="unknow"),]
  group=levels(factor(data$clinical))
  data$clinical=factor(data$clinical, levels=group)
  comp=combn(group,2)
  my_comparisons=list()
  for(i in 1:ncol(comp)){my_comparisons[[i]]<-comp[,i]}
  boxplot=ggboxplot(data, x="clinical", y="riskScore", fill="clinical",
                    xlab=clinical,
                    ylab="Risk score",
                    legend.title=clinical)+ 
    stat_compare_means(comparisons = my_comparisons)
  pdf(file=paste0("clinicalCor_", clinical, ".pdf"), width=5.5, height=5)
  print(boxplot)
  dev.off()
}


library("limma")
expFile="symbol.txt"

rt=read.table(expFile, header=T, sep="\t", check.names=F)
rt=as.matrix(rt)
rownames(rt)=rt[,1]
exp=rt[,2:ncol(rt)]
dimnames=list(rownames(exp),colnames(exp))
data=matrix(as.numeric(as.matrix(exp)),nrow=nrow(exp),dimnames=dimnames)
data=avereps(data)
data=data[rowMeans(data)>0,]

v=voom(data, plot=F, save.plot=F)
out=v$E
out=rbind(ID=colnames(out), out)
write.table(out,file="uniq.symbol.txt",sep="\t",quote=F,col.names=F) 

source("fatty29.CIBERSORT.R")
results=CIBERSORT("ref.txt", "uniq.symbol.txt", perm=1000, QN=TRUE)


library(limma)
library(reshape2)
library(ggpubr)

riskFile="risk.TCGA.txt"        
immFile="CIBERSORT-Results.txt" 
pFilter=0.05        

immune=read.table(immFile, header=T, sep="\t", check.names=F, row.names=1)
immune=immune[immune[,"P-value"]<pFilter,]
data=as.matrix(immune[,1:(ncol(immune)-3)])

group=sapply(strsplit(row.names(data),"\\-"), "[", 4)
group=sapply(strsplit(group,""), "[", 1)
group=gsub("2", "1", group)
data=data[group==0,]
row.names(data)=gsub("(.*?)\\-(.*?)\\-(.*?)\\-(.*?)\\-.*", "\\1\\-\\2\\-\\3", row.names(data))
data=avereps(data)

risk=read.table(riskFile, header=T, sep="\t", check.names=F, row.names=1)
sameSample=intersect(row.names(data), row.names(risk))
rt=cbind(data[sameSample,,drop=F], risk[sameSample,"Risk",drop=F])
data=rt[order(rt$Risk, decreasing=T),]

data=melt(data, id.vars=c("Risk"))
colnames(data)=c("Risk", "Immune", "Expression")
group=levels(factor(data$Risk))
data$Risk=factor(data$Risk, levels=c("low","high"))
bioCol=c("#0066FF","#FF0000","#6E568C","#7CC767","#223D6C","#D20A13","#FFD121","#088247","#11AA4D")
bioCol=bioCol[1:length(group)]
boxplot=ggboxplot(data, x="Immune", y="Expression", fill="Risk",
                  xlab="",
                  ylab="Fraction",
                  legend.title="Risk",
                  width=0.8,
                  palette=bioCol)+
  rotate_x_text(50)+
  stat_compare_means(aes(group=Risk),symnum.args=list(cutpoints=c(0, 0.001, 0.01, 0.05, 1), symbols=c("***", "**", "*", "")), label="p.signif")

pdf(file="immune.diff.pdf", width=8, height=6)
print(boxplot)
dev.off()


library(limma)
library(GSVA)
library(GSEABase)
library(ggpubr)
library(reshape2)

expFile="symbol.txt"     
gmtFile="immune.gmt"        
riskFile="risk.TCGA.txt"   
rt=read.table(expFile, header=T, sep="\t", check.names=F)
rt=as.matrix(rt)
rownames(rt)=rt[,1]
exp=rt[,2:ncol(rt)]
dimnames=list(rownames(exp),colnames(exp))
mat=matrix(as.numeric(as.matrix(exp)),nrow=nrow(exp),dimnames=dimnames)
mat=avereps(mat)
mat=mat[rowMeans(mat)>0,]

geneSet=getGmt(gmtFile, geneIdType=SymbolIdentifier())

ssgseaScore=gsva(mat, geneSet, method='ssgsea', kcdf='Gaussian', abs.ranking=TRUE)
normalize=function(x){
  return((x-min(x))/(max(x)-min(x)))}
data=normalize(ssgseaScore)
ssgseaOut=rbind(id=colnames(data), data)
write.table(ssgseaOut, file="immFunScore.txt", sep="\t", quote=F, col.names=F)

group=sapply(strsplit(colnames(data),"\\-"), "[", 4)
group=sapply(strsplit(group,""), "[", 1)
group=gsub("2", "1", group)
data=t(data[,group==0])
rownames(data)=gsub("(.*?)\\-(.*?)\\-(.*?)\\-(.*?)\\-.*", "\\1\\-\\2\\-\\3", rownames(data))
data=avereps(data)

risk=read.table(riskFile, header=T, sep="\t", check.names=F, row.names=1)

sameSample=intersect(row.names(data),row.names(risk))
data=data[sameSample,,drop=F]
risk=risk[sameSample,"Risk",drop=F]
rt1=cbind(data, risk)

data=melt(rt1, id.vars=c("Risk"))
colnames(data)=c("Risk","Type","Score")
data$Risk=factor(data$Risk, levels=c("low","high"))
p=ggboxplot(data, x="Type", y="Score", color = "Risk",
            xlab="",ylab="Score",
            palette = c("blue","red"), add = "none")
p=p+rotate_x_text(50)
p=p+stat_compare_means(aes(group=Risk),symnum.args=list(cutpoints = c(0, 0.001, 0.01, 0.05, 1), symbols = c("***", "**", "*", "")),label = "p.signif")


pdf(file="immFunction.pdf", width=8, height=6)
print(p)
dev.off()


library(limma)
library(GSEABase)
library(GSVA)
library(pheatmap)

expFile="symbol.txt"       
riskFile="risk.TCGA.txt"
gmtFile="c2.cp.kegg.v7.4.symbols.gmt" 

rt=read.table(expFile, header=T, sep="\t", check.names=F)
rt=as.matrix(rt)
rownames(rt)=rt[,1]
exp=rt[,2:ncol(rt)]
dimnames=list(rownames(exp), colnames(exp))
data=matrix(as.numeric(as.matrix(exp)), nrow=nrow(exp), dimnames=dimnames)
data=avereps(data)

geneSets=getGmt(gmtFile, geneIdType=SymbolIdentifier())
gsvaResult=gsva(data, 
                geneSets, 
                min.sz=10, 
                max.sz=500, 
                verbose=TRUE,
                parallel.sz=1)

data=t(gsvaResult)
group=sapply(strsplit(row.names(data),"\\-"), "[", 4)
group=sapply(strsplit(group,""), "[", 1)
group=gsub("2", "1", group)
data=data[group==0,]
row.names(data)=gsub("(.*?)\\-(.*?)\\-(.*?)\\-(.*?)\\-.*", "\\1\\-\\2\\-\\3", row.names(data))
data=avereps(data)

risk=read.table(riskFile, header=T, sep="\t", check.names=F, row.names=1)

sameSample=intersect(row.names(data), row.names(risk))
data=data[sameSample,,drop=F]
risk=risk[sameSample,"Risk",drop=F]
gsvarisk=cbind(data, risk)

con=gsvarisk[gsvarisk$Risk=="low",]
treat=gsvarisk[gsvarisk$Risk=="high",]
data=rbind(con, treat)

Type=as.vector(data$Risk)
Type=factor(Type, levels=c("low", "high"))
ann=data[,ncol(data),drop=F]
data=t(data[,-ncol(data),drop=F])
design=model.matrix(~0+factor(Type))
colnames(design)=levels(factor(Type))
fit=lmFit(data, design)
cont.matrix=makeContrasts(high-low, levels=design)
fit2=contrasts.fit(fit, cont.matrix)
fit2=eBayes(fit2)

allDiff=topTable(fit2,adjust='fdr',number=200000)
allDiffOut=rbind(id=colnames(allDiff),allDiff)
write.table(allDiffOut, file="all.txt", sep="\t", quote=F, col.names=F)

diffSig=allDiff[with(allDiff, (abs(logFC)>0.1 & adj.P.Val < 0.05)), ]
diffSigOut=rbind(id=colnames(diffSig), diffSig)
write.table(diffSigOut, file="diff.txt", sep="\t", quote=F, col.names=F)

ann_colors=list()
bioCol=c("blue", "red")
names(bioCol)=c("low", "high")
ann_colors[["Risk"]]=bioCol

termNum=50 
diffTermName=as.vector(rownames(diffSig))
diffLength=length(diffTermName)
if(diffLength<termNum){termNum=diffLength}
hmGene=diffTermName[1:termNum]
hmExp=data[hmGene,]
pdf(file="heatmap.pdf", width=10, height=6)
pheatmap(hmExp, 
         annotation=ann,
         annotation_colors = ann_colors,
         color = colorRampPalette(c(rep("blue",3), "white", rep("red",3)))(50),
         cluster_cols=F,
         show_colnames = F,
         gaps_col=as.vector(cumsum(table(Type))),
         scale="row",
         fontsize = 7,
         fontsize_row=6,
         fontsize_col=7)
dev.off()


library(ggpubr)
riskFile="risk.TCGA.txt"  
mutFile="mutMatrix.txt"     
mutGene="ARID1A"              
risk=read.table(riskFile, header=T, sep="\t", check.names=F, row.names=1)
risk$riskScore[risk$riskScore>quantile(risk$riskScore,0.99)]=quantile(risk$riskScore,0.99)

mut=read.table(mutFile, header=T, sep="\t", check.names=F, row.names=1)
mut=t(mut[mutGene,,drop=F])
colnames(mut)=c("Type")

sameSample=intersect(row.names(mut), row.names(risk))
mut=mut[sameSample,,drop=F]
risk=risk[sameSample,,drop=F]
data=cbind(as.data.frame(risk), as.data.frame(mut))
data$Type=paste0(mutGene, " " , data$Type)

data$Type=factor(data$Type, levels=c(paste0(mutGene, " 0"), paste0(mutGene, " 1")) )
group=levels(factor(data$Type))
comp=combn(group,2)
my_comparisons=list()
for(i in 1:ncol(comp)){my_comparisons[[i]]<-comp[,i]}

data1=data[,c("riskScore", "Type")]
boxplot=ggboxplot(data1, x="Type", y="riskScore", fill="Type",
                  xlab="",
                  ylab="Risk score",
                  legend.title="",
                  palette=c("green2", "red2") )+ 
  stat_compare_means(comparisons = my_comparisons)
pdf(file=paste0(mutGene, ".pdf"), width=5, height=4.5)
print(boxplot)
dev.off()

library(maftools)

geneRT=read.table("TCGA.uniCox.txt", header=T, sep="\t", check.names=F, row.names=1)
gene=row.names(geneRT)

pdf(file="oncoplot.pdf", width=9, height=9)
maf=read.maf(maf="input.maf")
oncoplot(maf=maf, genes=gene)
dev.off()

pdf(file="cooccur.pdf", width=8, height=8)
somaticInteractions(maf=maf, genes=gene, pvalue = c(0.01, 0.05), showSum =F)
dev.off()


library(limma)
library(ggpubr)
library(pRRophetic)
library(ggplot2)
set.seed(12345)

pFilter=1             
expFile="symbol.txt"       
riskFile="risk.TCGA.txt"    

data(cgp2016ExprRma)
data(PANCANCER_IC_Tue_Aug_9_15_28_57_2016)
#allDrugs=unique(drugData2016$Drug.name)
allDrugs=read.table('Avaliable_Drugs.txt',header = F)
drug='Docetaxel'

rt = read.table(expFile, header=T, sep="\t", check.names=F)
rt=as.matrix(rt)
rownames(rt)=rt[,1]
exp=rt[,2:ncol(rt)]
dimnames=list(rownames(exp),colnames(exp))
data=matrix(as.numeric(as.matrix(exp)),nrow=nrow(exp),dimnames=dimnames)
data=avereps(data)
data=data[rowMeans(data)>0.5,]

group=sapply(strsplit(colnames(data),"\\-"), "[", 4)
group=sapply(strsplit(group,""), "[", 1)
group=gsub("2","1",group)
data=data[,group==0]
data=t(data)
rownames(data)=gsub("(.*?)\\-(.*?)\\-(.*?)\\-(.*)", "\\1\\-\\2\\-\\3", rownames(data))
data=avereps(data)
data=t(data)

riskRT=read.table(riskFile, header=T, sep="\t", check.names=F, row.names=1)
riskRT$riskScore[riskRT$riskScore>quantile(riskRT$riskScore,0.99)]=quantile(riskRT$riskScore,0.99)

possibleError=tryCatch(
  {senstivity=pRRopheticPredict(data, drug, selection=1, dataset = "cgp2016")},
  error=function(e) e)
if(inherits(possibleError, "error")){next}
senstivity=senstivity[senstivity!="NaN"]
senstivity[senstivity>quantile(senstivity,0.99)]=quantile(senstivity,0.99)

sameSample=intersect(row.names(riskRT), names(senstivity))
risk=riskRT[sameSample, c("riskScore","Risk"),drop=F]
senstivity=senstivity[sameSample]
rt=cbind(risk, senstivity)

rt$Risk=factor(rt$Risk, levels=c("low", "high"))
type=levels(factor(rt[,"Risk"]))
comp=combn(type, 2)
my_comparisons=list()
for(i in 1:ncol(comp)){my_comparisons[[i]]<-comp[,i]}

test=wilcox.test(senstivity~Risk, data=rt)
diffPvalue=test$p.value
x=as.numeric(rt[,"riskScore"])
y=as.numeric(rt[,"senstivity"])
corT=cor.test(x, y, method="spearman")
corPvalue=corT$p.value

if((diffPvalue<pFilter) & (corPvalue<pFilter)){
  boxplot=ggboxplot(rt, x="Risk", y="senstivity", fill="Risk",
                    xlab="Risk",
                    ylab=paste0(drug, " senstivity (IC50)"),
                    legend.title="Risk",
                    palette=c("#0066FF","#FF0000")
  )+ 
    stat_compare_means(comparisons=my_comparisons)
  pdf(file=paste0("durgSenstivity.", drug, ".pdf"), width=5, height=4.5)
  print(boxplot)
  dev.off()
  df1=as.data.frame(cbind(x,y))
  p1=ggplot(df1, aes(x, y)) + 
    xlab("Risk score") + ylab(paste0(drug, " senstivity (IC50)"))+
    geom_point() + geom_smooth(method="lm",formula = y ~ x) + theme_bw()+
    stat_cor(method = 'spearman', aes(x =x, y =y))
  pdf(file=paste0("Cor.", drug, ".pdf"), width=5, height=4.6)
  print(p1)
  dev.off()
}


library(limma)
library(ggpubr)
tideFile="TIDE.txt"          
riskFile="risk.TCGA.txt"     

tide=read.table(tideFile, header=T, sep="\t", check.names=F, row.names=1)

group=sapply(strsplit(row.names(tide),"\\-"), "[", 4)
group=sapply(strsplit(group,""), "[", 1)
group=gsub("2", "1", group)
tide=tide[group==0,,drop=F]
row.names(tide)=gsub("(.*?)\\-(.*?)\\-(.*?)\\-(.*?)\\-.*", "\\1\\-\\2\\-\\3", row.names(tide))
tide=avereps(tide)

risk=read.table(riskFile, header=T, sep="\t", check.names=F, row.names=1)

sameSample=intersect(row.names(tide), row.names(risk))
tide=tide[sameSample, , drop=F]
risk=risk[sameSample, "Risk", drop=F]
data=cbind(tide, risk)

data$Risk=ifelse(data$Risk=="high", "High-risk", "Low-risk")
group=levels(factor(data$Risk))
data$Risk=factor(data$Risk, levels=c("Low-risk", "High-risk"))
group=levels(factor(data$Risk))
comp=combn(group,2)
my_comparisons=list()
for(i in 1:ncol(comp)){my_comparisons[[i]]<-comp[,i]}

gg1=ggviolin(data, x="Risk", y="TIDE", fill = "Risk", 
             xlab="", ylab="TIDE",
             palette=c("#0066FF","#FF0000"),
             legend.title="Risk",
             add = "boxplot", add.params = list(fill="white"))+ 
  stat_compare_means(comparisons = my_comparisons,symnum.args=list(cutpoints = c(0, 0.001, 0.01, 0.05, 1), symbols = c("***", "**", "*", "ns")),label = "p.signif")

pdf(file="TIDE.pdf", width=6, height=5)
print(gg1)
dev.off()


library(limma)
library(reshape2)
library(ggplot2)
library(ggpubr)

expFile="symbol.txt"        
riskFile="risk.TCGA.txt"  
geneFile="gene.txt"       

rt=read.table(expFile, header=T, sep="\t", check.names=F)
rt=as.matrix(rt)
rownames(rt)=rt[,1]
exp=rt[,2:ncol(rt)]
dimnames=list(rownames(exp),colnames(exp))
data=matrix(as.numeric(as.matrix(exp)),nrow=nrow(exp),dimnames=dimnames)
data=avereps(data)

gene=read.table(geneFile, header=F, sep="\t", check.names=F)
sameGene=intersect(row.names(data), as.vector(gene[,1]))
data=t(data[sameGene,])
data=log2(data+1)

group=sapply(strsplit(row.names(data),"\\-"),"[",4)
group=sapply(strsplit(group,""),"[",1)
group=gsub("2","1",group)
data=data[group==0,]
row.names(data)=gsub("(.*?)\\-(.*?)\\-(.*?)\\-(.*?)\\-.*", "\\1\\-\\2\\-\\3", row.names(data))
data=avereps(data)

risk=read.table(riskFile, sep="\t", header=T, check.names=F, row.names=1)
sameSample=intersect(row.names(data),row.names(risk))
rt1=cbind(data[sameSample,],risk[sameSample,])
rt1=rt1[,c(sameGene,"Risk")]

sigGene=c()
for(i in colnames(rt1)[1:(ncol(rt1)-1)]){
  if(sd(rt1[,i])<0.001){next}
  wilcoxTest=wilcox.test(rt1[,i] ~ rt1[,"Risk"])
  pvalue=wilcoxTest$p.value
  if(wilcoxTest$p.value<0.05){
    sigGene=c(sigGene, i)
  }
}
sigGene=c(sigGene, "Risk")
rt1=rt1[,sigGene]

rt1=melt(rt1,id.vars=c("Risk"))
colnames(rt1)=c("Risk","Gene","Expression")

group=levels(factor(rt1$Risk))
rt1$Risk=factor(rt1$Risk, levels=c("low","high"))
comp=combn(group,2)
my_comparisons=list()
for(j in 1:ncol(comp)){my_comparisons[[j]]<-comp[,j]}

boxplot=ggboxplot(rt1, x="Gene", y="Expression", fill="Risk",
                  xlab="",
                  ylab="Gene expression",
                  legend.title="Risk",
                  width=0.8,
                  palette = c("#0066FF", "#FF0000") )+
  rotate_x_text(50)+
  stat_compare_means(aes(group=Risk),
                     method="wilcox.test",
                     symnum.args=list(cutpoints=c(0, 0.001, 0.01, 0.05, 1), symbols=c("***", "**", "*", "ns")), label="p.signif")

pdf(file="checkpoint.diff.pdf", width=8, height=5)
print(boxplot)
dev.off()

gg1=ggviolin(data, x="Risk", y="TIDE", fill = "Risk", 
             xlab="", ylab="TIDE",
             palette=c("#0066FF","#FF0000"),
             legend.title="Risk",
             add = "boxplot", add.params = list(fill="white"))+ 
  stat_compare_means(comparisons = my_comparisons,symnum.args=list(cutpoints = c(0, 0.001, 0.01, 0.05, 1), symbols = c("***", "**", "*", "ns")),label = "p.signif")


library(limma)
expFile="symbol.txt"   
riskFile="risk.TCGA.txt"  
logFCfilter=1           
fdrFilter=0.05         


rt=read.table(expFile, header=T, sep="\t", check.names=F)
rt=as.matrix(rt)
rownames(rt)=rt[,1]
exp=rt[,2:ncol(rt)]
dimnames=list(rownames(exp), colnames(exp))
data=matrix(as.numeric(as.matrix(exp)), nrow=nrow(exp), dimnames=dimnames)
data=avereps(data)


group=sapply(strsplit(colnames(data),"\\-"), "[", 4)
group=sapply(strsplit(group,""), "[", 1)
group=gsub("2", "1", group)
data=data[,group==0]
data=t(data)
rownames(data)=gsub("(.*?)\\-(.*?)\\-(.*?)\\-(.*?)\\-.*", "\\1\\-\\2\\-\\3", rownames(data))
data=avereps(data)
data=t(data)


risk=read.table(riskFile, header=T, sep="\t", check.names=F, row.names=1)
sameSample=intersect(colnames(data), row.names(risk))
data=data[,sameSample]
risk=risk[sameSample,]


riskLow=risk[risk$Risk=="low",]
riskHigh=risk[risk$Risk=="high",]
dataLow=data[,row.names(riskLow)]
dataHigh=data[,row.names(riskHigh)]
data=cbind(dataLow,dataHigh)
data=data[rowMeans(data)>1,]
conNum=ncol(dataLow)
treatNum=ncol(dataHigh)
Type=c(rep(1,conNum), rep(2,treatNum))


outTab=data.frame()
for(i in row.names(data)){
  rt=data.frame(expression=data[i,], Type=Type)
  wilcoxTest=wilcox.test(expression ~ Type, data=rt)
  conGeneMeans=mean(data[i,1:conNum])
  treatGeneMeans=mean(data[i,(conNum+1):ncol(data)])
  logFC=log2(treatGeneMeans)-log2(conGeneMeans)
  pvalue=wilcoxTest$p.value
  conMed=median(data[i,1:conNum])
  treatMed=median(data[i,(conNum+1):ncol(data)])
  diffMed=treatMed-conMed
  if( ((logFC>0) & (diffMed>0)) | ((logFC<0) & (diffMed<0)) ){  
    outTab=rbind(outTab,cbind(gene=i,lowMean=conGeneMeans,highMean=treatGeneMeans,logFC=logFC,pValue=pvalue))
  }
}
pValue=outTab[,"pValue"]
fdr=p.adjust(as.numeric(as.vector(pValue)), method="fdr")
outTab=cbind(outTab, fdr=fdr)


outDiff=outTab[( abs(as.numeric(as.vector(outTab$logFC)))>logFCfilter & as.numeric(as.vector(outTab$fdr))<fdrFilter),]
write.table(outDiff, file="riskDiff.txt", sep="\t", row.names=F, quote=F)
write.table(outDiff, file="riskDiff.xls", sep="\t", row.names=F, quote=F)


library("clusterProfiler")
library("org.Hs.eg.db")
library("enrichplot")
library("ggplot2")
library(GOplot)

pvalueFilter=0.05      
qvalueFilter=0.05      


colorSel="qvalue"
if(qvalueFilter>0.05){
  colorSel="pvalue"
}

rt=read.table("riskDiff.txt", header=T, sep="\t", check.names=F)     


genes=as.vector(rt[,1])
entrezIDs=mget(genes, org.Hs.egSYMBOL2EG, ifnotfound=NA)
entrezIDs=as.character(entrezIDs)
gene=entrezIDs[entrezIDs!="NA"]        
#gene=gsub("c\\(\"(\\d+)\".*", "\\1", gene)


kk=enrichGO(gene=gene,OrgDb=org.Hs.eg.db, pvalueCutoff=1, qvalueCutoff=1, ont="all", readable =T)
GO=as.data.frame(kk)
GO=GO[(GO$pvalue<pvalueFilter & GO$qvalue<qvalueFilter),]

write.table(GO,file="GO.txt",sep="\t",quote=F,row.names = F)


showNum=10
if(nrow(GO)<30){
  showNum=nrow(GO)
}


pdf(file="barplot.pdf", width=8, height=7)
bar=barplot(kk, drop = TRUE, showCategory =showNum,split="ONTOLOGY",label_format=50, color = colorSel) + facet_grid(ONTOLOGY~., scale='free')
print(bar)
dev.off()


pdf(file="bubble.pdf", width=8, height=7)
bub=dotplot(kk,showCategory = showNum, orderBy = "GeneRatio",split="ONTOLOGY", label_format=50, color = colorSel) + facet_grid(ONTOLOGY~., scale='free')
print(bub)
dev.off()


go=data.frame(Category=GO$ONTOLOGY, ID=GO$ID, Term=GO$Description, Genes = gsub("/", ", ", GO$geneID), adj_pval = GO$p.adjust)

genelist <- data.frame(ID = rt$gene, logFC = rt$logFC)
row.names(genelist)=genelist[,1]

circ <- circle_dat(go, genelist)
termNum =8     
termNum=ifelse(nrow(go)<termNum,nrow(go),termNum)
geneNum=300    
geneNum=ifelse(nrow(genelist)<geneNum, nrow(genelist), geneNum)

chord <- chord_dat(circ, genelist[1:geneNum,], go$Term[1:termNum])
pdf(file="GOcircos.pdf", width=11, height=11)
GOChord(chord, 
        space = 0.001,           
        gene.order = 'logFC',    
        gene.space = 0.25,       
        gene.size = 5,            
        border.size = 0.1, 
        process.label = 6)    
dev.off()


library("clusterProfiler")
library("org.Hs.eg.db")
library("enrichplot")
library("ggplot2")
library(GOplot)

pvalueFilter=0.05      
qvalueFilter=0.05      


colorSel="qvalue"
if(qvalueFilter>0.05){
  colorSel="pvalue"
}

rt=read.table("riskDiff.txt", header=T, sep="\t", check.names=F)     


genes=as.vector(rt[,1])
entrezIDs=mget(genes, org.Hs.egSYMBOL2EG, ifnotfound=NA)
entrezIDs=as.character(entrezIDs)
rt=cbind(rt,entrezID=entrezIDs)
gene=entrezIDs[entrezIDs!="NA"]      
#gene=gsub("c\\(\"(\\d+)\".*", "\\1", gene)


kk <- enrichKEGG(gene=gene, organism="hsa", pvalueCutoff=1, qvalueCutoff=1)
KEGG=as.data.frame(kk)
KEGG$geneID=as.character(sapply(KEGG$geneID,function(x)paste(rt$gene[match(strsplit(x,"/")[[1]],as.character(rt$entrezID))],collapse="/")))
KEGG=KEGG[(KEGG$pvalue<pvalueFilter & KEGG$qvalue<qvalueFilter),]

write.table(KEGG, file="KEGG.txt", sep="\t", quote=F, row.names = F)


showNum=30
if(nrow(KEGG)<showNum){
  showNum=nrow(KEGG)
}


pdf(file="barplot.pdf", width=8, height=7)
barplot(kk, drop = TRUE, showCategory = showNum, label_format=50, color = colorSel)
dev.off()


pdf(file="bubble.pdf", width=8, height=7)
dotplot(kk, showCategory = showNum, orderBy = "GeneRatio", label_format=50, color = colorSel)
dev.off()


kegg=data.frame(Category="ALL", ID = KEGG$ID, Term=KEGG$Description, Genes = gsub("/", ", ", KEGG$geneID), adj_pval = KEGG$p.adjust)

genelist <- data.frame(ID = rt$gene, logFC = rt$logFC)
row.names(genelist)=genelist[,1]

circ <- circle_dat(kegg, genelist)
termNum =8         
termNum=ifelse(nrow(kegg)<termNum,nrow(kegg),termNum)
geneNum=300        
geneNum=ifelse(nrow(genelist)<geneNum, nrow(genelist), geneNum)

chord <- chord_dat(circ, genelist[1:geneNum,], kegg$Term[1:termNum])
pdf(file="KEGGcircos.pdf", width=11, height=11)
GOChord(chord, 
        space = 0.001,           
        gene.order = 'logFC',   
        gene.space = 0.25,       
        gene.size = 5,          
        border.size = 0.1,       
        process.label = 6)       
dev.off()


library(limma)
library(WGCNA)
expFile="tcga.share.txt"      
cliFile="clinical.txt"        


rt=read.table(expFile, header=T, sep="\t", check.names=F)
rt=as.matrix(rt)
rownames(rt)=rt[,1]
exp=rt[,2:ncol(rt)]
dimnames=list(rownames(exp),colnames(exp))
data=matrix(as.numeric(as.matrix(exp)), nrow=nrow(exp), dimnames=dimnames)
data=avereps(data)
data=data[apply(data,1,sd)>0,]     


group=sapply(strsplit(colnames(data),"\\-"), "[", 4)
group=sapply(strsplit(group,""), "[", 1)
group=gsub("2", "1", group)
data=data[,group==0,drop=F]
data=t(data)
rownames(data)=gsub("(.*?)\\-(.*?)\\-(.*?)\\-.*", "\\1\\-\\2\\-\\3", rownames(data))
datExpr0=avereps(data)


gsg = goodSamplesGenes(datExpr0, verbose = 3)
if (!gsg$allOK){
  # Optionally, print the gene and sample names that were removed:
  if (sum(!gsg$goodGenes)>0)
    printFlush(paste("Removing genes:", paste(names(datExpr0)[!gsg$goodGenes], collapse = ", ")))
  if (sum(!gsg$goodSamples)>0)
    printFlush(paste("Removing samples:", paste(rownames(datExpr0)[!gsg$goodSamples], collapse = ", ")))
  # Remove the offending genes and samples from the data:
  datExpr0 = datExpr0[gsg$goodSamples, gsg$goodGenes]
}


sampleTree = hclust(dist(datExpr0), method = "average")
pdf(file = "1_sample_cluster.pdf", width = 12, height = 9)
par(cex = 0.6)
par(mar = c(0,4,2,0))
plot(sampleTree, main = "Sample clustering to detect outliers", sub="", xlab="", cex.lab = 1.5, cex.axis = 1.5, cex.main = 2)

abline(h = 10000, col = "red")
dev.off()


clust = cutreeStatic(sampleTree, cutHeight = 10000, minSize = 10)
table(clust)
keepSamples = (clust==1)
datExpr0 = datExpr0[keepSamples, ]


enableWGCNAThreads()   
powers = c(1:20)       
sft = pickSoftThreshold(datExpr0, powerVector = powers, verbose = 5)
pdf(file="2_scale_independence.pdf",width=9,height=5)
par(mfrow = c(1,2))
cex1 = 0.9

plot(sft$fitIndices[,1], -sign(sft$fitIndices[,3])*sft$fitIndices[,2],
     xlab="Soft Threshold (power)",ylab="Scale Free Topology Model Fit,signed R^2",type="n",
     main = paste("Scale independence"));
text(sft$fitIndices[,1], -sign(sft$fitIndices[,3])*sft$fitIndices[,2],
     labels=powers,cex=cex1,col="red");
abline(h=0.90,col="red") 

plot(sft$fitIndices[,1], sft$fitIndices[,5],
     xlab="Soft Threshold (power)",ylab="Mean Connectivity", type="n",
     main = paste("Mean connectivity"))
text(sft$fitIndices[,1], sft$fitIndices[,5], labels=powers, cex=cex1,col="red")
dev.off()


sft 
softPower =sft$powerEstimate   
adjacency = adjacency(datExpr0, power = softPower)
softPower


TOM = TOMsimilarity(adjacency)
dissTOM = 1-TOM


geneTree = hclust(as.dist(dissTOM), method = "average");
pdf(file="3_gene_clustering.pdf",width=12,height=9)
plot(geneTree, xlab="", sub="", main = "Gene clustering on TOM-based dissimilarity",
     labels = FALSE, hang = 0.04)
dev.off()


minModuleSize=30      
dynamicMods = cutreeDynamic(dendro = geneTree, distM = dissTOM,
                            deepSplit = 2, pamRespectsDendro = FALSE,
                            minClusterSize = minModuleSize);
table(dynamicMods)
dynamicColors = labels2colors(dynamicMods)
table(dynamicColors)
pdf(file="4_Dynamic_Tree.pdf",width=8,height=6)
plotDendroAndColors(geneTree, dynamicColors, "Dynamic Tree Cut",
                    dendroLabels = FALSE, hang = 0.03,
                    addGuide = TRUE, guideHang = 0.05,
                    main = "Gene dendrogram and module colors")
dev.off()


MEList = moduleEigengenes(datExpr0, colors = dynamicColors)
MEs = MEList$eigengenes
MEDiss = 1-cor(MEs);
METree = hclust(as.dist(MEDiss), method = "average")
pdf(file="5_Clustering_module.pdf",width=7,height=7)
plot(METree, main = "Clustering of module eigengenes",
     xlab = "", sub = "")
MEDissThres = 0.3  
abline(h=MEDissThres, col = "red")
dev.off()


merge = mergeCloseModules(datExpr0, dynamicColors, cutHeight = MEDissThres, verbose = 3)
mergedColors = merge$colors
mergedMEs = merge$newMEs
pdf(file="6_merged_dynamic.pdf", width = 9, height = 6)
plotDendroAndColors(geneTree, mergedColors,"Dynamic Tree Cut",
                    dendroLabels = FALSE, hang = 0.03,
                    addGuide = TRUE, guideHang = 0.05,
                    main = "Gene dendrogram and module colors")
dev.off()
moduleColors = mergedColors
table(moduleColors)
colorOrder = c("grey", standardColors(50))
moduleLabels = match(moduleColors, colorOrder)-1
MEs = mergedMEs


cli=read.table(cliFile, header=T, sep="\t", check.names=F, row.names=1)
sameSample=intersect(row.names(cli), row.names(MEs))
MEs=MEs[sameSample,]
datTraits=cli[sameSample,]
nGenes = ncol(datExpr0)
nSamples = nrow(datExpr0)
moduleTraitCor = cor(MEs, datTraits, use = "p")
moduleTraitPvalue = corPvalueStudent(moduleTraitCor, nSamples)
pdf(file="7_Module_trait.pdf", width=6.5, height=5.2)
textMatrix = paste(signif(moduleTraitCor, 2), "\n(",
                   signif(moduleTraitPvalue, 1), ")", sep = "")
dim(textMatrix) = dim(moduleTraitCor)
par(mar = c(5, 10, 3, 3))
labeledHeatmap(Matrix = moduleTraitCor,
               xLabels = names(datTraits),
               yLabels = names(MEs),
               ySymbols = names(MEs),
               colorLabels = FALSE,
               colors = blueWhiteRed(50),
               textMatrix = textMatrix,
               setStdMargins = FALSE,
               cex.text = 0.5,
               zlim = c(-1,1),
               main = paste("Module-trait relationships"))
dev.off()

probes = colnames(datExpr0)
geneInfo0 = data.frame(probes= probes,
                       moduleColor = moduleColors)
geneOrder =order(geneInfo0$moduleColor)
geneInfo = geneInfo0[geneOrder, ]
write.table(geneInfo, file = "allModules.txt",sep="\t",row.names=F,quote=F)


for (mod in 1:nrow(table(moduleColors))){  
  modules = names(table(moduleColors))[mod]
  probes = colnames(datExpr0)
  inModule = (moduleColors == modules)
  modGenes = probes[inModule]
  write.table(modGenes, file =paste0("module_",modules,".txt"),sep="\t",row.names=F,col.names=F,quote=F)
}
