# Supplementary material for: Significance of monocyte infiltration in patients with gastric cancer: A combined study based on single cell sequencing and TCGA
Source: Front Oncol. 2022 Nov 21;12:1001307. doi: 10.3389/fonc.2022.1001307 (PMC9720400; doi:10.3389/fonc.2022.1001307)
Supplement: Supplementary File 2 — Proportion of each cell subpopulation in each sample. [file Table_1.xlsx]

## Sheet: Sheet1
cluster	N	P1	P2	P3
0	23.2	13	61.6	2.2
1	27.4	16.2	40.8	15.5
2	2	1	0	97.2
3	0	82.6	2	15.1
4	39.5	2	2	56.8
5	0	0	100	0
6	0	0	99.4	1
7	0	1	99.2	0
8	76.3	2.1	13.3	8.4
9	2.3	28.5	61.3	8
10	2	2	94.6	2
11	1	0	95.2	3.8
12	2.1	10	86.5	2
13	3	8.6	86.4	2.1
14	11.6	76.4	1.3	10.7
15	89.3	3	3	4
16	7.3	1	84.6	7.3
17	1.8	20.2	61.4	16.7
18	13.2	40.7	31.9	14.3
