# Supplementary material for: Significance of monocyte infiltration in patients with gastric cancer: A combined study based on single cell sequencing and TCGA
Source: Front Oncol. 2022 Nov 21;12:1001307. doi: 10.3389/fonc.2022.1001307 (PMC9720400; doi:10.3389/fonc.2022.1001307)
Supplement: Supplementary File 3 — All marker genes of each cell. [file Table_2.xlsx]

## Sheet: Sheet1
p_val	avg_log2FC	pct.1	pct.2	p_val_adj	cluster	gene
0	4.7512	0.561	0.06	0	NK cell	GNLY
0	4.17293	0.948	0.126	0	NK cell	CCL5
0	3.52579	0.763	0.051	0	NK cell	NKG7
0	3.36335	0.759	0.053	0	NK cell	GZMA
0	3.32663	0.657	0.038	0	NK cell	GZMB
0	2.92576	0.701	0.138	0	NK cell	CCL4
0	2.45296	0.354	0.023	0	NK cell	IFNG
0	2.2994	0.478	0.039	0	NK cell	KLRD1
0	2.2587	0.523	0.032	0	NK cell	PRF1
0	2.16515	0.543	0.051	0	NK cell	LINC01871
0	2.10829	0.338	0.012	0	NK cell	KLRC1
0	2.00846	0.764	0.276	0	NK cell	RUNX3
0	1.99863	0.401	0.013	0	NK cell	GZMH
0	1.97923	0.34	0.011	0	NK cell	ZNF683
0	1.97434	0.28	0.01	0	NK cell	XCL2
0	1.94337	0.447	0.023	0	NK cell	CTSW
0	1.91723	0.811	0.355	0	NK cell	CD52
0	1.9043	0.656	0.175	0	NK cell	PTPN22
0	1.89717	0.294	0.012	0	NK cell	TRDC
0	1.87783	0.726	0.256	0	NK cell	HCST
0	1.86988	0.824	0.236	0	NK cell	CD2
0	1.86336	0.499	0.113	0	NK cell	ITGA1
0	1.84364	0.603	0.151	0	NK cell	CD7
0	1.81673	0.566	0.094	0	NK cell	IL2RB
0	1.81084	0.27	0.027	0	NK cell	GZMK
0	1.79135	0.543	0.089	0	NK cell	CST7
0	1.72796	0.4	0.044	0	NK cell	HOPX
0	1.72262	0.263	0.037	0	NK cell	CRTAM
0	1.71733	0.341	0.048	0	NK cell	CD8A
0	1.67214	0.46	0.157	0	NK cell	LDLRAD4
0	1.63442	0.909	0.523	0	NK cell	IL32
0	1.6206	0.382	0.041	0	NK cell	LAG3
0	1.61021	0.59	0.199	0	NK cell	CD3G
0	1.59605	0.455	0.112	0	NK cell	APOBEC3G
0	1.57331	0.765	0.316	0	NK cell	RGS1
0	1.55936	0.544	0.126	0	NK cell	CD96
0	1.55453	0.632	0.232	0	NK cell	CD3D
0	1.45299	0.45	0.126	0	NK cell	CD247
0	1.45282	0.996	0.945	0	NK cell	TMSB4X
0	1.44074	0.284	0.007	0	NK cell	KLRC2
0	1.4338	0.291	0.028	0	NK cell	TRGC2
0	1.3987	0.591	0.23	0	NK cell	IKZF3
0	1.39236	0.742	0.363	0	NK cell	ETS1
0	1.37828	0.475	0.139	0	NK cell	SYTL3
0	1.36892	0.568	0.214	0	NK cell	SLA
0	1.36524	0.53	0.169	0	NK cell	TRBC1
0	1.35777	0.664	0.278	0	NK cell	FYN
0	1.31343	0.628	0.258	0	NK cell	TRBC2
0	1.30844	0.334	0.043	0	NK cell	SAMD3
0	1.30808	0.951	0.679	0	NK cell	TNFAIP3
0	1.30704	0.583	0.256	0	NK cell	EVL
0	1.21779	0.584	0.221	0	NK cell	CD3E
0	1.2155	0.42	0.124	0	NK cell	SPN
0	1.21494	0.878	0.697	0	NK cell	SH3BGRL3
0	1.19729	0.346	0.075	0	NK cell	TIGIT
0	1.14139	0.347	0.078	0	NK cell	PYHIN1
0	1.13306	0.971	0.647	0	NK cell	PTPRC
0	1.10207	0.885	0.751	0	NK cell	PFN1
0	1.07076	0.269	0.035	0	NK cell	SLA2
0	-2.03846	0.504	0.83	0	NK cell	FOS
0	-2.0925	0.303	0.7	0	NK cell	CD55
0	-3.35184	0.192	0.631	0	NK cell	SOD2
1.41791e-305	1.25625	0.591	0.251	3.42554e-301	NK cell	ZEB2
2.82216e-304	1.02084	0.276	0.047	6.81806e-300	NK cell	GPR171
1.03175e-302	1.69656	0.568	0.285	2.49261e-298	NK cell	PIK3R1
4.86301e-302	-2.15715	0.031	0.419	1.17485e-297	NK cell	MARCKS
9.36434e-297	1.38016	0.588	0.274	2.26233e-292	NK cell	RGCC
2.74593e-296	1.0851	0.75	0.432	6.63388e-292	NK cell	S100A4
2.05435e-295	1.20651	0.568	0.245	4.9631e-291	NK cell	CLEC2D
2.29148e-294	1.14682	0.433	0.14	5.53599e-290	NK cell	LCK
2.77405e-286	-1.32149	0.034	0.412	6.70182e-282	NK cell	ACTN1
7.25321e-285	1.12932	0.576	0.261	1.7523e-280	NK cell	CLEC2B
6.0466e-284	1.18458	0.475	0.181	1.4608e-279	NK cell	RAB27A
4.37149e-279	1.16817	0.339	0.086	1.05611e-274	NK cell	MIAT
3.09954e-277	-2.30913	0.044	0.41	7.48819e-273	NK cell	PLAUR
1.03034e-275	-1.82852	0.156	0.545	2.4892e-271	NK cell	IER3
1.17653e-262	1.17314	0.518	0.228	2.84238e-258	NK cell	EMB
1.52672e-261	1.008	0.897	0.778	3.68841e-257	NK cell	ZFP36L2
1.77004e-260	1.36014	0.494	0.222	4.27623e-256	NK cell	PDE4D
7.5063e-258	1.07838	0.443	0.164	1.81345e-253	NK cell	PRKCH
1.28953e-257	-1.94239	0.541	0.845	3.11539e-253	NK cell	SAT1
1.77677e-250	1.56111	0.477	0.211	4.2925e-246	NK cell	DUSP4
3.49621e-247	-1.67419	0.055	0.397	8.44649e-243	NK cell	CST3
2.83934e-246	1.12466	0.627	0.352	6.85957e-242	NK cell	CORO1A
1.71502e-244	1.17359	0.561	0.255	4.14332e-240	NK cell	TRAC
5.16098e-238	-1.26598	0.143	0.515	1.24684e-233	NK cell	KLF2
3.33261e-235	-1.71644	0.105	0.442	8.05126e-231	NK cell	IFITM3
3.99024e-235	1.30155	0.364	0.13	9.64003e-231	NK cell	ITGAE
1.83796e-234	-1.1809	0.021	0.34	4.44033e-230	NK cell	RBM47
9.67597e-228	1.01978	0.713	0.497	2.33762e-223	NK cell	STK17B
1.91452e-227	-1.84562	0.081	0.419	4.62529e-223	NK cell	SLC25A37
2.92312e-224	-1.39692	0.025	0.339	7.06197e-220	NK cell	TNFAIP2
1.80939e-222	-2.76059	0.123	0.438	4.3713e-218	NK cell	LYZ
8.08349e-221	1.01202	0.287	0.074	1.95289e-216	NK cell	SH2D1A
1.13271e-215	-1.33838	0.031	0.338	2.73652e-211	NK cell	VEGFA
1.2169e-213	1.19622	0.643	0.432	2.9399e-209	NK cell	AC245297.3
1.63744e-211	1.20502	0.459	0.22	3.9559e-207	NK cell	CBLB
2.8669e-210	-1.12296	0.354	0.717	6.92614e-206	NK cell	MTRNR2L8
1.00181e-209	1.43434	0.637	0.453	2.42027e-205	NK cell	RBPJ
5.15562e-209	1.02165	0.695	0.562	1.24555e-204	NK cell	2022-09-07
8.58827e-209	-1.24551	0.06	0.374	2.07484e-204	NK cell	GRN
2.08162e-203	-1.67878	0.762	0.898	5.02899e-199	NK cell	FTL
5.56386e-201	1.01641	0.392	0.152	1.34417e-196	NK cell	GPRIN3
1.3544e-197	1.10895	0.456	0.217	3.27208e-193	NK cell	AKNA
6.97896e-197	-1.39041	0.022	0.303	1.68605e-192	NK cell	HES1
6.91911e-195	-1.81249	0.017	0.291	1.67159e-190	NK cell	SERPINA1
5.15101e-191	1.10095	0.398	0.174	1.24443e-186	NK cell	PRKACB
5.46247e-189	1.05051	0.629	0.395	1.31968e-184	NK cell	ID2
7.66319e-186	-1.33801	0.095	0.394	1.85135e-181	NK cell	ETS2
1.78476e-179	-1.2512	0.113	0.419	4.31181e-175	NK cell	LYN
5.59741e-178	1.10332	0.626	0.445	1.35228e-173	NK cell	RNF19A
3.74735e-176	-1.41024	0.061	0.338	9.05322e-172	NK cell	TRIB1
1.38221e-174	1.13427	0.587	0.4	3.33927e-170	NK cell	CCND2
4.2485e-172	-1.88314	0.103	0.394	1.02639e-167	NK cell	TIMP1
5.42543e-172	-1.03476	0.049	0.318	1.31073e-167	NK cell	LGALS3BP
2.74809e-171	-1.96421	0.036	0.295	6.63911e-167	NK cell	BASP1
1.54847e-166	-1.50761	0.262	0.556	3.74095e-162	NK cell	EGR1
2.66422e-165	-1.0665	0.051	0.313	6.4365e-161	NK cell	ITGA6
1.2838e-162	-1.93282	0.058	0.315	3.10154e-158	NK cell	CXCL1
9.93467e-162	-1.39897	0.13	0.402	2.40012e-157	NK cell	CYSTM1
9.4572e-159	-4.70357	0.165	0.436	2.28476e-154	NK cell	CXCL8
1.29875e-155	-1.04085	0.293	0.612	3.13766e-151	NK cell	TXNIP
8.47548e-152	1.13227	0.4	0.204	2.04759e-147	NK cell	METRNL
2.72597e-151	-1.99832	0.087	0.332	6.58566e-147	NK cell	S100P
1.42065e-148	-1.6308	0.043	0.28	3.43215e-144	NK cell	AC020656.1
1.43927e-148	-1.379	0.032	0.261	3.47712e-144	NK cell	ELF3
1.54728e-147	-1.39598	0.204	0.493	3.73806e-143	NK cell	CEBPB
3.7131e-145	-1.67988	0.076	0.318	8.97049e-141	NK cell	CD24
1.57542e-142	-1.60597	0.052	0.286	3.80607e-138	NK cell	CXCL2
1.64314e-141	-1.36624	0.102	0.346	3.96967e-137	NK cell	IFI27
5.19596e-134	-1.06398	0.075	0.313	1.25529e-129	NK cell	EGR3
4.05757e-133	-1.48578	0.281	0.545	9.80268e-129	NK cell	NABP1
1.50058e-132	-1.43278	0.11	0.345	3.62525e-128	NK cell	ATP1B1
6.94472e-132	-1.09259	0.467	0.723	1.67777e-127	NK cell	DUSP1
7.48659e-131	-1.25139	0.087	0.324	1.80868e-126	NK cell	SGK1
1.2517e-130	-1.25537	0.261	0.535	3.02399e-126	NK cell	PSAP
9.54091e-129	-1.49296	0.219	0.482	2.30499e-124	NK cell	SOCS3
6.37679e-128	-1.79807	0.077	0.295	1.54057e-123	NK cell	MUC1
4.91977e-127	-1.56653	0.059	0.271	1.18857e-122	NK cell	GPRC5A
2.0097e-126	-1.15621	0.081	0.31	4.85523e-122	NK cell	TPM1
4.58514e-126	-1.20587	0.082	0.309	1.10772e-121	NK cell	ICAM1
2.16653e-125	-1.39979	0.057	0.273	5.23412e-121	NK cell	CXCL3
5.85932e-122	-1.11233	0.046	0.251	1.41555e-117	NK cell	EPCAM
9.03709e-121	-2.02671	0.871	0.938	2.18327e-116	NK cell	FTH1
1.85788e-120	-1.56306	0.06	0.268	4.48845e-116	NK cell	GK
2.92302e-120	-1.0604	0.217	0.484	7.06174e-116	NK cell	KCNQ1OT1
2.32381e-116	-1.37102	0.057	0.256	5.61408e-112	NK cell	TSPAN8
2.41685e-113	-1.67015	0.334	0.582	5.83887e-109	NK cell	CTSS
5.74993e-112	-2.2552	0.132	0.337	1.38913e-107	NK cell	KRT18
7.57786e-112	1.0024	0.343	0.186	1.83073e-107	NK cell	APOBEC3C
2.75083e-109	1.00715	0.381	0.223	6.64573e-105	NK cell	OTULIN
1.65546e-106	-2.54686	0.099	0.296	3.99944e-102	NK cell	BCL2A1
7.98633e-103	-1.48301	0.155	0.386	1.92942e-98	NK cell	CTSB
1.20592e-100	-1.30641	0.065	0.253	2.91337e-96	NK cell	SELL
6.36733e-100	-2.0789	0.135	0.324	1.53828e-95	NK cell	KRT8
7.37349e-98	-2.31024	0.112	0.296	1.78136e-93	NK cell	PIGR
1.48048e-94	-2.04818	0.125	0.308	3.5767e-90	NK cell	AGR2
9.30474e-91	1.07152	0.266	0.129	2.24793e-86	NK cell	SPRY1
1.45662e-88	-2.06887	0.136	0.309	3.51905e-84	NK cell	KRT19
6.2261e-87	-1.00793	0.153	0.357	1.50416e-82	NK cell	SORL1
5.43037e-78	-1.03518	0.26	0.471	1.31192e-73	NK cell	MXD1
7.34882e-78	-1.44822	0.149	0.336	1.7754e-73	NK cell	PPIF
2.14827e-74	1.20433	0.427	0.311	5.19e-70	NK cell	HMGB2
1.48122e-73	-2.59019	0.419	0.631	3.57848e-69	NK cell	NAMPT
2.02695e-73	1.09091	0.424	0.323	4.8969e-69	NK cell	AHI1
1.0128e-71	-1.51809	0.174	0.347	2.44681e-67	NK cell	GLUL
6.28127e-71	-1.0855	0.162	0.332	1.51749e-66	NK cell	CD83
4.43775e-53	-1.07936	0.181	0.335	1.07212e-48	NK cell	BCL6
4.5427e-51	-2.64836	0.139	0.262	1.09747e-46	NK cell	PLEK
3.31e-48	-1.1974	0.399	0.486	7.99663e-44	NK cell	ANXA2
3.06757e-23	1.18195	0.497	0.486	7.41094e-19	NK cell	HIST1H4C
3.57865e-22	-1.37677	0.506	0.654	8.64566e-18	NK cell	PLCG2
7.46986e-19	-1.44986	0.442	0.489	1.80464e-14	NK cell	HLA-DRA
1.9945e-12	-4.71034	0.345	0.442	4.8185e-08	NK cell	IGKC
1.01333e-11	-1.32716	0.805	0.742	2.4481e-07	NK cell	S100A6
0	2.19258	0.737	0.152	0	T cell	IL7R
0	1.81562	0.682	0.165	0	T cell	BCL11B
0	1.63153	0.571	0.144	0	T cell	TCF7
0	1.49087	0.571	0.114	0	T cell	SPOCK2
0	1.47468	0.585	0.234	0	T cell	TSPYL2
0	1.45535	0.596	0.175	0	T cell	LTB
0	1.42947	0.716	0.194	0	T cell	TRAC
0	1.30594	0.828	0.585	0	T cell	SRSF7
0	1.30013	0.914	0.844	0	T cell	RPS3A
0	1.29645	0.667	0.23	0	T cell	TRBC2
0	1.29198	0.493	0.165	0	T cell	TRBC1
0	1.2872	0.926	0.858	0	T cell	RPL21
0	1.2678	0.545	0.2	0	T cell	RORA
0	1.26378	0.325	0.057	0	T cell	ICOS
0	1.25005	0.353	0.054	0	T cell	RPS4Y1
0	1.23731	0.86	0.726	0	T cell	FUS
0	1.20065	0.519	0.179	0	T cell	LBH
0	1.1983	0.384	0.074	0	T cell	DDX3Y
0	1.19806	0.671	0.178	0	T cell	CD3E
0	1.18246	0.472	0.12	0	T cell	PIK3IP1
0	1.15829	0.932	0.858	0	T cell	RPS12
0	1.14892	0.429	0.069	0	T cell	CAMK4
0	1.1462	0.776	0.596	0	T cell	SARAF
0	1.14227	0.738	0.398	0	T cell	AAK1
0	1.1219	0.925	0.875	0	T cell	RPL34
0	1.12117	0.685	0.252	0	T cell	CD2
0	1.11424	0.48	0.165	0	T cell	SATB1
0	1.11086	0.915	0.886	0	T cell	RPL30
0	1.10265	0.904	0.842	0	T cell	RPL9
0	1.09439	0.693	0.195	0	T cell	CD3D
0	1.08457	0.897	0.828	0	T cell	RPS15A
0	1.08388	0.919	0.864	0	T cell	RPS27A
0	1.08234	0.36	0.073	0	T cell	CCR7
0	1.07889	0.917	0.86	0	T cell	RPL32
0	1.0675	0.33	0.028	0	T cell	LEF1
0	1.06303	0.288	0.027	0	T cell	CD28
0	1.05695	0.96	0.915	0	T cell	RPS27
0	1.03775	0.905	0.836	0	T cell	RPS3
0	1.02508	0.413	0.082	0	T cell	CD6
0	-1.62247	0.193	0.619	0	T cell	CD63
0	-1.6809	0.06	0.463	0	T cell	HLA-DQB1
0	-1.76445	0.021	0.461	0	T cell	LYN
0	-1.80771	0.307	0.699	0	T cell	S100A11
0	-1.89285	0.036	0.418	0	T cell	CST3
0	-1.99793	0.186	0.554	0	T cell	ANXA2
0	-2.08696	0.061	0.47	0	T cell	IFITM3
0	-2.08803	0.106	0.515	0	T cell	HLA-DRB5
0	-2.15807	0.141	0.576	0	T cell	HLA-DRB1
0	-2.20809	0.603	0.8	0	T cell	S100A6
0	-2.30761	0.02	0.44	0	T cell	MARCKS
0	-2.41534	0.401	0.753	0	T cell	CD74
0	-3.09007	0.081	0.465	0	T cell	LYZ
0	-3.12542	0.134	0.585	0	T cell	HLA-DRA
3.14653e-306	-1.26121	0.012	0.358	7.60169e-302	T cell	RBM47
7.76166e-302	-1.7547	0.073	0.431	1.87514e-297	T cell	CYSTM1
3.49468e-301	-1.51443	0.892	0.958	8.4428e-297	T cell	NEAT1
8.83398e-300	-1.52856	0.015	0.356	2.1342e-295	T cell	TNFAIP2
3.30308e-299	1.03663	0.912	0.863	7.97992e-295	T cell	JUNB
8.32998e-298	-2.14768	0.252	0.618	2.01244e-293	T cell	CTSS
1.12771e-296	1.18162	0.621	0.339	2.72444e-292	T cell	ATM
2.23317e-295	-2.07351	0.035	0.377	5.39511e-291	T cell	IFI27
6.30382e-292	-2.252	0.068	0.418	1.52294e-287	T cell	PLAUR
7.2413e-292	-1.39313	0.044	0.393	1.74942e-287	T cell	GRN
1.78056e-291	1.23243	0.681	0.365	4.30164e-287	T cell	ZNF331
6.25791e-288	1.0735	0.611	0.328	1.51185e-283	T cell	LEPROTL1
6.31385e-286	1.02199	0.908	0.842	1.52536e-281	T cell	RPS6
2.11722e-281	-1.65259	0.208	0.564	5.115e-277	T cell	PSAP
9.77387e-281	1.03495	0.855	0.787	2.36127e-276	T cell	RPL26
5.91951e-280	1.49584	0.631	0.386	1.43009e-275	T cell	HEXIM1
1.54742e-278	-1.28987	0.03	0.365	3.73841e-274	T cell	CEBPD
8.05193e-274	1.06003	0.863	0.803	1.94527e-269	T cell	RPS13
2.13021e-271	-1.58393	0.032	0.36	5.14636e-267	T cell	TRIB1
4.2481e-271	-2.35086	0.037	0.359	1.0263e-266	T cell	S100P
4.16573e-264	-1.44985	0.146	0.499	1.0064e-259	T cell	LGALS3
5.68027e-259	-2.20291	0.026	0.336	1.3723e-254	T cell	CXCL1
5.89222e-256	1.17621	0.463	0.206	1.4235e-251	T cell	WDR74
6.71579e-256	-1.5457	0.087	0.41	1.62247e-251	T cell	ETS2
1.69568e-254	-1.54143	0.159	0.485	4.09659e-250	T cell	HLA-DPB1
4.2187e-254	-1.91859	0.01	0.306	1.0192e-249	T cell	SERPINA1
1.11105e-253	-1.20482	0.159	0.492	2.68419e-249	T cell	RRBP1
1.0137e-252	-1.46109	0.122	0.454	2.449e-248	T cell	HLA-DPA1
1.524e-250	-1.34363	0.038	0.35	3.68183e-246	T cell	VEGFA
1.11344e-246	1.47334	0.697	0.549	2.68995e-242	T cell	YME1L1
3.23174e-246	1.00886	0.861	0.812	7.80757e-242	T cell	DNAJA1
6.5353e-246	1.12877	0.691	0.481	1.57886e-241	T cell	ZC3HAV1
9.35355e-246	1.61941	0.719	0.544	2.25973e-241	T cell	INTS6
9.4689e-246	-2.57653	0.053	0.358	2.28759e-241	T cell	KRT8
7.66177e-245	1.37304	0.689	0.553	1.85101e-240	T cell	RPS10
8.40909e-244	-1.75428	0.224	0.542	2.03155e-239	T cell	IER3
2.04305e-241	-1.10744	0.197	0.513	4.93581e-237	T cell	GSTP1
6.73188e-239	-1.76444	0.032	0.325	1.62635e-234	T cell	HLA-DQA1
1.33391e-238	-1.94856	0.043	0.339	3.2226e-234	T cell	CD24
7.35147e-238	1.06858	0.724	0.514	1.77604e-233	T cell	PPP2R5C
1.2907e-235	1.2231	0.719	0.535	3.11821e-231	T cell	YPEL5
1.42272e-233	-2.13776	0.025	0.31	3.43716e-229	T cell	BASP1
4.92968e-232	-2.56463	0.052	0.343	1.19096e-227	T cell	KRT19
1.32708e-229	1.18265	0.611	0.378	3.2061e-225	T cell	UBE2S
3.84397e-227	-1.38763	0.197	0.5	9.28664e-223	T cell	DSTN
4.30015e-226	-1.02717	0.014	0.29	1.03887e-221	T cell	GOLM1
1.9219e-225	-1.0527	0.073	0.38	4.64313e-221	T cell	FNDC3B
1.0348e-224	-2.7462	0.043	0.326	2.49998e-220	T cell	PIGR
9.45096e-224	-1.29406	0.207	0.512	2.28326e-219	T cell	SERPINB1
1.96704e-223	1.02039	0.774	0.633	4.75218e-219	T cell	DNAJB1
5.95403e-223	-2.09077	0.038	0.317	1.43843e-218	T cell	MUC1
2.91293e-221	-2.47646	0.054	0.338	7.03735e-217	T cell	AGR2
2.15685e-217	1.19123	0.485	0.244	5.21074e-213	T cell	CITED2
1.73043e-216	-1.16354	0.252	0.554	4.18054e-212	T cell	TXN
1.42269e-215	-1.08336	0.044	0.324	3.43707e-211	T cell	ANXA4
1.32589e-213	-1.40555	0.05	0.33	3.20322e-209	T cell	TPM1
1.52064e-212	-3.29102	0.034	0.3	3.67371e-208	T cell	PLEK
1.02889e-211	-1.6492	0.025	0.292	2.4857e-207	T cell	CXCL3
6.45568e-210	-1.76014	0.033	0.302	1.55963e-205	T cell	CXCL2
2.05569e-208	-1.31018	0.038	0.311	4.96635e-204	T cell	HES1
1.10168e-207	-1.79034	0.028	0.29	2.66154e-203	T cell	GPRC5A
2.83854e-206	-1.63014	0.02	0.276	6.85763e-202	T cell	TSPAN8
4.19072e-205	-1.12246	0.043	0.314	1.01244e-200	T cell	WARS
4.38437e-205	1.093	0.88	0.838	1.05922e-200	T cell	MTRNR2L12
5.77209e-204	-2.03821	0.097	0.378	1.39448e-199	T cell	GLUL
1.94088e-201	-2.23273	0.323	0.606	4.68897e-197	T cell	LITAF
2.63817e-199	-1.48103	0.023	0.274	6.37356e-195	T cell	ELF3
4.65496e-199	-1.93262	0.027	0.277	1.12459e-194	T cell	TYROBP
6.35215e-199	-1.78689	0.036	0.293	1.53462e-194	T cell	AC020656.1
2.79218e-197	1.0057	0.438	0.205	6.74562e-193	T cell	SNHG12
2.27699e-195	-1.07658	0.11	0.396	5.50097e-191	T cell	TSPAN3
1.3637e-194	-1.05674	0.06	0.327	3.29455e-190	T cell	LGALS3BP
3.00051e-194	-1.31925	0.016	0.26	7.24892e-190	T cell	TMC5
5.17666e-193	-1.3253	0.022	0.268	1.25063e-188	T cell	EPCAM
5.26373e-193	-1.61827	0.095	0.36	1.27166e-188	T cell	ATP1B1
5.43767e-192	-2.64923	0.098	0.356	1.31369e-187	T cell	KRT18
4.37017e-189	-1.06387	0.033	0.282	1.05579e-184	T cell	CCND1
6.0939e-187	-1.43299	0.016	0.254	1.47223e-182	T cell	CLDN18
3.89993e-186	-1.33288	0.064	0.325	9.42184e-182	T cell	ICAM1
6.53471e-186	-1.73313	0.137	0.417	1.57872e-181	T cell	SLC25A37
1.44479e-183	-1.38006	0.195	0.479	3.49046e-179	T cell	CTSD
3.11172e-182	-1.91603	0.127	0.399	7.51759e-178	T cell	TIMP1
2.99365e-177	1.20907	0.781	0.679	7.23236e-173	T cell	JUN
1.67383e-176	-1.0078	0.114	0.386	4.0438e-172	T cell	ATF3
6.38079e-176	-1.07461	0.253	0.55	1.54154e-171	T cell	CMTM6
8.90362e-172	-1.86857	0.029	0.258	2.15103e-167	T cell	LCN2
1.39608e-162	1.00306	0.634	0.463	3.3728e-158	T cell	CHD2
4.08409e-162	-4.82494	0.195	0.439	9.86675e-158	T cell	CXCL8
4.32128e-158	-1.68112	0.033	0.251	1.04398e-153	T cell	ACSL1
3.14829e-153	1.08158	0.475	0.278	7.60596e-149	T cell	NEU1
2.71823e-149	1.02019	0.639	0.532	6.56696e-145	T cell	ZFAS1
2.62006e-148	-1.01942	0.073	0.303	6.3298e-144	T cell	CTSZ
3.42939e-144	-1.74614	0.117	0.354	8.28506e-140	T cell	PPIF
5.20082e-143	-2.83508	0.382	0.593	1.25647e-138	T cell	SOD2
2.38498e-136	-2.10345	0.085	0.301	5.76188e-132	T cell	CCL4
3.48651e-136	-3.0385	0.055	0.252	8.42306e-132	T cell	G0S2
4.49397e-136	-1.05495	0.18	0.428	1.0857e-131	T cell	LGALS1
2.55892e-135	-1.31847	0.245	0.485	6.18209e-131	T cell	MXD1
2.93044e-135	-4.36595	0.057	0.253	7.07966e-131	T cell	S100A9
4.20727e-130	-1.0167	0.301	0.529	1.01643e-125	T cell	CSTB
2.30973e-121	-2.70486	0.111	0.301	5.58008e-117	T cell	BCL2A1
5.42196e-120	-1.23558	0.794	0.91	1.30989e-115	T cell	H3F3A
2.75101e-119	1.17299	0.312	0.147	6.64617e-115	T cell	MAF
1.25885e-117	-1.39716	0.264	0.487	3.04124e-113	T cell	CEBPB
7.39512e-117	-1.16635	0.463	0.602	1.78659e-112	T cell	S100A10
8.54694e-117	-2.82842	0.427	0.638	2.06486e-112	T cell	NAMPT
1.27521e-110	-1.0088	0.16	0.374	3.08078e-106	T cell	GBP1
1.54453e-108	1.00297	0.615	0.561	3.73142e-104	T cell	SAP18
4.41817e-107	-1.1324	0.391	0.602	1.06739e-102	T cell	SDCBP
5.37954e-102	1.1072	0.526	0.399	1.29964e-97	T cell	GADD45B
3.38696e-96	-1.94246	0.431	0.615	8.18256e-92	T cell	IFITM2
2.40301e-93	-1.08964	0.238	0.429	5.80542e-89	T cell	MT2A
8.62666e-92	-1.46211	0.188	0.386	2.08411e-87	T cell	CTSB
5.49971e-80	-1.28647	0.799	0.893	1.32867e-75	T cell	FTL
1.51229e-78	-1.0909	0.264	0.458	3.65355e-74	T cell	RNF149
2.46175e-78	-1.20983	0.475	0.671	5.94733e-74	T cell	PLCG2
5.67626e-74	-1.20999	0.11	0.262	1.37133e-69	T cell	GK
6.0031e-70	-1.41655	0.708	0.808	1.45029e-65	T cell	SAT1
4.87137e-69	-1.67479	0.181	0.323	1.17687e-64	T cell	CCL5
3.33579e-67	-1.10888	0.494	0.66	8.05894e-63	T cell	CD55
8.69494e-50	-1.71553	0.893	0.934	2.10061e-45	T cell	FTH1
7.8413e-48	-1.05041	0.209	0.327	1.89438e-43	T cell	ALOX5AP
6.51915e-41	-1.03943	0.403	0.507	1.57496e-36	T cell	RGS2
4.40302e-20	-1.0386	0.426	0.489	1.06373e-15	T cell	PDE4B
1.25911e-16	-1.07894	0.461	0.544	3.04188e-12	T cell	IVNS1ABP
4.74116e-08	-4.15993	0.266	0.206	0.00114542	T cell	IGHA1
6.39432e-08	-1.19733	0.82	0.673	0.0015448	T cell	SRGN
0	5.84559	0.985	0.084	0	Neutrophils	S100A8
0	5.68042	0.989	0.127	0	Neutrophils	S100A9
0	5.32247	0.969	0.322	0	Neutrophils	CXCL8
0	4.93391	0.935	0.022	0	Neutrophils	FCGR3B
0	4.91804	0.963	0.163	0	Neutrophils	PLEK
0	4.91435	0.902	0.084	0	Neutrophils	MNDA
0	4.76168	0.864	0.025	0	Neutrophils	HCAR3
0	4.74594	1	0.547	0	Neutrophils	NAMPT
0	4.69586	0.976	0.108	0	Neutrophils	IL1B
0	4.59191	0.97	0.064	0	Neutrophils	CSF3R
0	4.5167	0.977	0.183	0	Neutrophils	BCL2A1
0	4.40343	0.97	0.127	0	Neutrophils	G0S2
0	4.23419	0.848	0.084	0	Neutrophils	PTGS2
0	4.18443	0.853	0.008	0	Neutrophils	CXCR2
0	4.16261	0.994	0.529	0	Neutrophils	IFITM2
0	4.14867	1	0.497	0	Neutrophils	SOD2
0	4.03875	0.878	0.124	0	Neutrophils	GCA
0	4.00853	0.715	0.136	0	Neutrophils	IL1RN
0	3.91629	0.592	0.007	0	Neutrophils	PROK2
0	3.87702	0.793	0.035	0	Neutrophils	HCAR2
0	3.82385	0.9	0.06	0	Neutrophils	AQP9
0	3.8203	0.997	0.493	0	Neutrophils	LITAF
0	3.81734	0.891	0.177	0	Neutrophils	BASP1
0	3.713	1	0.678	0	Neutrophils	SRGN
0	3.64859	0.819	0.136	0	Neutrophils	ACSL1
0	3.58085	0.926	0.293	0	Neutrophils	SLC25A37
0	3.55602	0.772	0.035	0	Neutrophils	FPR2
0	3.53495	0.537	0.022	0	Neutrophils	S100A12
0	3.45178	0.945	0.482	0	Neutrophils	IVNS1ABP
0	3.43838	0.7	0.08	0	Neutrophils	OSM
0	3.43648	0.725	0.043	0	Neutrophils	VNN2
0	3.41717	0.878	0.245	0	Neutrophils	BCL6
0	3.41647	0.827	0.063	0	Neutrophils	FPR1
0	3.38385	0.624	0.014	0	Neutrophils	FFAR2
0	3.37222	0.912	0.294	0	Neutrophils	LCP2
0	3.36622	0.918	0.429	0	Neutrophils	PDE4B
0	3.35554	0.886	0.105	0	Neutrophils	FCGR2A
0	3.35342	0.677	0.259	0	Neutrophils	PPIF
0	3.31994	0.863	0.385	0	Neutrophils	SOCS3
0	3.31587	0.699	0.065	0	Neutrophils	LRRK2
0	3.26064	0.775	0.158	0	Neutrophils	SELL
0	3.24219	0.921	0.361	0	Neutrophils	RNF149
0	3.23251	0.848	0.257	0	Neutrophils	GLUL
0	3.20974	1	0.917	0	Neutrophils	FTH1
0	3.19353	0.823	0.228	0	Neutrophils	TRIB1
0	3.18422	0.627	0.008	0	Neutrophils	CMTM2
0	3.12777	0.757	0.082	0	Neutrophils	C5AR1
0	3.09197	0.866	0.172	0	Neutrophils	SERPINA1
0	3.08462	0.696	0.127	0	Neutrophils	PHACTR1
0	3.06746	0.993	0.872	0	Neutrophils	H3F3A
0	3.06564	0.703	0.246	0	Neutrophils	TAGAP
0	3.0472	0.795	0.168	0	Neutrophils	GK
0	3.0031	0.923	0.448	0	Neutrophils	NABP1
0	2.98692	0.976	0.585	0	Neutrophils	CD55
0	2.9856	0.726	0.079	0	Neutrophils	NCF2
0	2.97337	0.882	0.281	0	Neutrophils	PLAUR
0	2.94677	0.727	0.143	0	Neutrophils	MBOAT7
0	2.94207	0.706	0.083	0	Neutrophils	CSF2RB
0	2.9414	0.795	0.267	0	Neutrophils	SORL1
0	2.93711	0.989	0.763	0	Neutrophils	SAT1
0	2.91981	0.689	0.083	0	Neutrophils	CLEC7A
0	2.91905	0.618	0.044	0	Neutrophils	LUCAT1
0	2.88709	0.911	0.379	0	Neutrophils	MXD1
0	2.88517	0.847	0.308	0	Neutrophils	LYN
0	2.85562	0.505	0.061	0	Neutrophils	TNFAIP6
0	2.85547	0.701	0.094	0	Neutrophils	LST1
0	2.84946	0.483	0.043	0	Neutrophils	IL1R2
0	2.81729	0.856	0.392	0	Neutrophils	CEBPB
0	2.7923	0.941	0.747	0	Neutrophils	FOS
0	2.78157	0.478	0.015	0	Neutrophils	MME
0	2.73973	0.942	0.513	0	Neutrophils	SDCBP
0	2.73863	0.692	0.172	0	Neutrophils	TMEM154
0	2.73624	0.709	0.218	0	Neutrophils	ICAM1
0	2.7261	0.875	0.523	0	Neutrophils	NFKBIZ
0	2.72583	0.822	0.448	0	Neutrophils	RGS2
0	2.70673	0.791	0.249	0	Neutrophils	ALOX5AP
0	2.69876	0.77	0.224	0	Neutrophils	FAM129A
0	2.68427	0.496	0.084	0	Neutrophils	ADM
0	2.68182	0.734	0.296	0	Neutrophils	PELI1
0	2.6646	0.591	0.05	0	Neutrophils	TREM1
0	2.66179	0.642	0.082	0	Neutrophils	IGSF6
0	2.65183	0.929	0.757	0	Neutrophils	ZFP36L1
0	2.63213	0.964	0.719	0	Neutrophils	ITM2B
0	2.62211	0.933	0.491	0	Neutrophils	CTSS
0	2.61813	0.998	0.937	0	Neutrophils	NEAT1
0	2.5907	0.609	0.116	0	Neutrophils	PLXNC1
0	2.54325	0.47	0.023	0	Neutrophils	STEAP4
0	2.53432	0.505	0.054	0	Neutrophils	TLR4
0	2.52906	0.481	0.004	0	Neutrophils	CXCR1
0	2.5222	0.586	0.184	0	Neutrophils	NCF1
0	2.50569	0.87	0.426	0	Neutrophils	IER3
0	2.4955	0.489	0.035	0	Neutrophils	AC245128.3
0	2.47544	0.808	0.447	0	Neutrophils	CMTM6
0	2.47142	0.841	0.154	0	Neutrophils	TYROBP
0	2.42733	0.725	0.302	0	Neutrophils	MARCKS
0	2.41777	0.727	0.298	0	Neutrophils	EVI2B
0	2.40621	0.71	0.246	0	Neutrophils	RIPOR2
0	2.37209	0.459	0.021	0	Neutrophils	KCNJ15
0	2.36401	0.752	0.364	0	Neutrophils	CSRNP1
0	2.35143	0.519	0.064	0	Neutrophils	LILRB3
0	2.31863	0.905	0.763	0	Neutrophils	ZFP36
0	2.28797	0.437	0.051	0	Neutrophils	RUBCNL
0	2.23649	0.461	0.081	0	Neutrophils	IL1RAP
0	2.21885	0.584	0.185	0	Neutrophils	ARRB2
0	2.15996	0.903	0.648	0	Neutrophils	DUSP1
0	2.14781	0.536	0.094	0	Neutrophils	ITGAX
0	2.14435	0.355	0.021	0	Neutrophils	P2RY13
0	2.09633	0.5	0.084	0	Neutrophils	SPI1
0	2.0809	0.365	0.022	0	Neutrophils	MIR3945HG
0	2.0729	0.841	0.64	0	Neutrophils	SMCHD1
0	2.06903	0.532	0.133	0	Neutrophils	MYO1F
0	2.06488	0.4	0.012	0	Neutrophils	ADGRG3
0	2.04879	0.496	0.102	0	Neutrophils	FGL2
0	2.04704	0.349	0.008	0	Neutrophils	MGAM
0	2.04035	0.762	0.482	0	Neutrophils	UBE2B
0	2.02065	0.334	0.031	0	Neutrophils	CYP4F3
0	2.01345	0.452	0.105	0	Neutrophils	LY96
0	1.99916	0.391	0.04	0	Neutrophils	SMIM25
0	1.98886	0.338	0.039	0	Neutrophils	CREB5
0	1.98683	0.53	0.126	0	Neutrophils	AIF1
0	1.96351	0.928	0.575	0	Neutrophils	S100A11
0	1.96284	0.352	0.042	0	Neutrophils	CR1
0	1.93728	0.903	0.491	0	Neutrophils	LCP1
0	1.9335	0.33	0.009	0	Neutrophils	ALPL
0	1.90777	0.361	0.044	0	Neutrophils	CLEC4E
0	1.89137	0.997	0.928	0	Neutrophils	H3F3B
0	1.8861	0.374	0.052	0	Neutrophils	TLR1
0	1.87362	0.421	0.074	0	Neutrophils	HCK
0	1.85799	0.993	0.952	0	Neutrophils	ACTB
0	1.84276	0.358	0.016	0	Neutrophils	APOBEC3A
0	1.80404	0.41	0.069	0	Neutrophils	SLC11A1
0	1.77091	0.269	0.007	0	Neutrophils	AL034397.3
0	1.72441	0.463	0.077	0	Neutrophils	FCGR3A
0	1.72328	0.305	0.032	0	Neutrophils	PYGL
0	1.60739	0.283	0.017	0	Neutrophils	MMP25
0	1.44555	0.271	0.024	0	Neutrophils	LINC01001
0	1.42219	0.994	0.859	0	Neutrophils	FTL
0	1.41566	0.962	0.686	0	Neutrophils	PTPRC
0	1.10029	1	0.979	0	Neutrophils	B2M
0	1.0696	0.998	0.972	0	Neutrophils	HLA-B
0	-1.60289	0.936	0.993	0	Neutrophils	MT-CO3
0	-1.64133	0.841	0.988	0	Neutrophils	MT-ND2
0	-1.71297	0.937	0.993	0	Neutrophils	MT-CO2
0	-1.75866	0.021	0.648	0	Neutrophils	RBMX
0	-1.84407	0.022	0.654	0	Neutrophils	DDX24
0	-1.84795	0.107	0.768	0	Neutrophils	EEF2
0	-1.84814	0.073	0.718	0	Neutrophils	YBX1
0	-1.88831	0.328	0.887	0	Neutrophils	HSP90AB1
0	-1.89073	0.063	0.734	0	Neutrophils	BTF3
0	-1.93404	0.879	0.991	0	Neutrophils	MT-ND4
0	-1.96843	0.032	0.668	0	Neutrophils	SNHG8
0	-1.97703	0.047	0.696	0	Neutrophils	TOMM7
0	-2.01935	0.801	0.988	0	Neutrophils	MT-CYB
0	-2.02404	0.483	0.945	0	Neutrophils	MT-ND5
0	-2.03083	0.035	0.7	0	Neutrophils	DYNLL1
0	-2.04579	0.2	0.855	0	Neutrophils	NACA
0	-2.08155	0.048	0.734	0	Neutrophils	NAP1L1
0	-2.09572	0.063	0.701	0	Neutrophils	SRSF7
0	-2.09627	0.039	0.683	0	Neutrophils	MT-ND6
0	-2.10335	0.041	0.739	0	Neutrophils	SERBP1
0	-2.21077	0.286	0.899	0	Neutrophils	RPL23
0	-2.22421	0.041	0.755	0	Neutrophils	COX7C
0	-2.2424	0.078	0.738	0	Neutrophils	HSP90B1
0	-2.27169	0.036	0.771	0	Neutrophils	HNRNPA1
0	-2.31016	0.045	0.779	0	Neutrophils	NCL
0	-2.33402	0.867	0.993	0	Neutrophils	MT-ND3
0	-2.36223	0.86	0.994	0	Neutrophils	MT-ATP6
0	-2.37066	0.042	0.769	0	Neutrophils	NPM1
0	-2.43716	0.346	0.937	0	Neutrophils	RPS11
0	-2.53192	0.448	0.939	0	Neutrophils	RPL30
0	-2.5452	0.485	0.94	0	Neutrophils	RPL39
0	-2.57482	0.466	0.971	0	Neutrophils	RPL28
0	-2.64106	0.049	0.829	0	Neutrophils	PPIA
0	-2.65864	0.021	0.801	0	Neutrophils	RPL4
0	-2.66304	0.136	0.869	0	Neutrophils	RPL7
0	-2.72634	0.039	0.786	0	Neutrophils	EEF1B2
0	-2.74171	0.219	0.911	0	Neutrophils	RPS25
0	-2.74267	0.092	0.855	0	Neutrophils	RPL27
0	-2.74899	0.111	0.764	0	Neutrophils	JUN
0	-2.84617	0.269	0.94	0	Neutrophils	RPS24
0	-2.87531	0.054	0.833	0	Neutrophils	RPS5
0	-2.89683	0.043	0.853	0	Neutrophils	RACK1
0	-2.9007	0.133	0.899	0	Neutrophils	RPL24
0	-2.91029	0.316	0.931	0	Neutrophils	RPL21
0	-2.92649	0.289	0.944	0	Neutrophils	TMSB10
0	-2.95803	0.119	0.89	0	Neutrophils	RPS7
0	-2.96997	0.571	0.979	0	Neutrophils	RPL41
0	-2.99034	0.172	0.921	0	Neutrophils	RPS16
0	-3.0026	0.301	0.936	0	Neutrophils	RPS27A
0	-3.00362	0.039	0.835	0	Neutrophils	RPLP0
0	-3.03529	0.331	0.944	0	Neutrophils	RPL34
0	-3.03824	0.69	0.994	0	Neutrophils	MT-CO1
0	-3.05934	0.062	0.875	0	Neutrophils	RPL31
0	-3.06106	0.18	0.931	0	Neutrophils	RPL38
0	-3.08552	0.197	0.924	0	Neutrophils	RPL9
0	-3.09743	0.328	0.954	0	Neutrophils	RPL37
0	-3.10364	0.122	0.888	0	Neutrophils	RPS13
0	-3.11351	0.031	0.659	0	Neutrophils	IL32
0	-3.13419	0.097	0.91	0	Neutrophils	RPL14
0	-3.16308	0.143	0.928	0	Neutrophils	RPL15
0	-3.17188	0.03	0.858	0	Neutrophils	RPSA
0	-3.17442	0.047	0.871	0	Neutrophils	RPL22
0	-3.18809	0.183	0.912	0	Neutrophils	RPS15A
0	-3.21199	0.206	0.927	0	Neutrophils	RPS3A
0	-3.23172	0.092	0.903	0	Neutrophils	RPS20
0	-3.2337	0.126	0.91	0	Neutrophils	RPL8
0	-3.26414	0.081	0.917	0	Neutrophils	RPL6
0	-3.27257	0.119	0.919	0	Neutrophils	RPL35A
0	-3.27645	0.091	0.876	0	Neutrophils	RPL26
0	-3.29043	0.081	0.91	0	Neutrophils	RPL7A
0	-3.29995	0.146	0.925	0	Neutrophils	RPS3
0	-3.33104	0.092	0.907	0	Neutrophils	RPL18
0	-3.33783	0.048	0.874	0	Neutrophils	RPL5
0	-3.34062	0.063	0.905	0	Neutrophils	RPL29
0	-3.35088	0.125	0.934	0	Neutrophils	RPS15
0	-3.36095	0.152	0.932	0	Neutrophils	RPL19
0	-3.36321	0.023	0.862	0	Neutrophils	RPL10A
0	-3.39119	0.157	0.929	0	Neutrophils	RPS6
0	-3.40556	0.152	0.94	0	Neutrophils	RPL27A
0	-3.43752	0.207	0.96	0	Neutrophils	RPS2
0	-3.44472	0.09	0.902	0	Neutrophils	RPS21
0	-3.44897	0.092	0.921	0	Neutrophils	RPL12
0	-3.4642	0.194	0.935	0	Neutrophils	RPS28
0	-3.50889	0.174	0.942	0	Neutrophils	RPS14
0	-3.52087	0.155	0.944	0	Neutrophils	RPL11
0	-3.525	0.455	0.974	0	Neutrophils	RPS27
0	-3.53678	0.387	0.986	0	Neutrophils	EEF1A1
0	-3.54022	0.049	0.917	0	Neutrophils	RPL35
0	-3.54318	0.224	0.963	0	Neutrophils	RPL13A
0	-3.55495	0.347	0.971	0	Neutrophils	RPLP1
0	-3.65451	0.155	0.947	0	Neutrophils	RPL32
0	-3.67941	0.063	0.918	0	Neutrophils	RPL3
0	-3.68304	0.207	0.986	0	Neutrophils	PTMA
0	-3.69635	0.052	0.914	0	Neutrophils	RPS4X
0	-3.70357	0.118	0.947	0	Neutrophils	RPLP2
0	-3.75662	0.088	0.918	0	Neutrophils	RPS23
0	-3.75738	0.078	0.936	0	Neutrophils	RPL36
0	-3.79152	0.083	0.93	0	Neutrophils	RPL23A
0	-3.85995	0.086	0.943	0	Neutrophils	RPL18A
0	-3.92784	0.155	0.95	0	Neutrophils	RPL10
0	-3.93332	0.309	0.956	0	Neutrophils	RPS29
0	-4.0034	0.11	0.949	0	Neutrophils	RPL37A
0	-4.12278	0.097	0.955	0	Neutrophils	RPS19
0	-4.15987	0.119	0.953	0	Neutrophils	RPS12
0	-4.17684	0.08	0.95	0	Neutrophils	RPS8
0	-4.2402	0.126	0.974	0	Neutrophils	RPL13
0	-4.3024	0.114	0.962	0	Neutrophils	RPS18
3.21155e-306	-1.69811	0.041	0.673	7.75879e-302	Neutrophils	KTN1
2.35961e-303	-2.1997	0.092	0.707	5.70059e-299	Neutrophils	EZR
3.60248e-303	1.78896	0.322	0.048	8.70323e-299	Neutrophils	CASS4
6.99802e-303	-1.87112	0.023	0.638	1.69065e-298	Neutrophils	COX6C
3.99029e-301	1.68964	0.268	0.031	9.64015e-297	Neutrophils	RGS18
9.76351e-300	-1.80593	0.015	0.622	2.35877e-295	Neutrophils	EIF3E
4.49831e-299	-1.84657	0.042	0.661	1.08675e-294	Neutrophils	CALR
1.1861e-298	2.05097	0.545	0.175	2.8655e-294	Neutrophils	SNX10
3.51109e-296	-1.70838	0.254	0.842	8.48245e-292	Neutrophils	HSPA8
3.54411e-296	-3.01718	0.144	0.725	8.56221e-292	Neutrophils	CD74
3.1357e-295	1.90618	0.252	0.026	7.57555e-291	Neutrophils	IL1A
7.26609e-295	-2.21951	0.013	0.613	1.75541e-290	Neutrophils	AHNAK
2.424e-293	1.80915	0.31	0.046	5.85613e-289	Neutrophils	CLEC4A
4.02527e-293	1.64541	0.391	0.077	9.72465e-289	Neutrophils	HSPA6
4.30307e-292	-1.7097	0.039	0.653	1.03958e-287	Neutrophils	HINT1
1.00709e-291	2.08327	0.493	0.143	2.43303e-287	Neutrophils	CYB5D1
6.8523e-290	-1.78268	0.025	0.626	1.65545e-285	Neutrophils	SOD1
5.50564e-286	2.85839	0.631	0.287	1.33011e-281	Neutrophils	ABHD5
6.70076e-283	2.74467	0.61	0.228	1.61884e-278	Neutrophils	CXCL1
5.58561e-282	1.92526	0.702	0.394	1.34943e-277	Neutrophils	FAM49B
1.08416e-281	1.31091	0.978	0.864	2.61923e-277	Neutrophils	JUNB
3.14959e-279	2.318	0.65	0.302	7.6091e-275	Neutrophils	ETS2
7.52476e-279	-1.63767	0.021	0.606	1.81791e-274	Neutrophils	SLC25A6
9.57649e-279	1.69067	0.327	0.055	2.31358e-274	Neutrophils	LILRB2
1.97073e-278	1.83332	0.839	0.54	4.76108e-274	Neutrophils	SLC2A3
1.1342e-277	-1.67333	0.03	0.619	2.74011e-273	Neutrophils	NDUFA4
1.55682e-277	1.61916	0.833	0.598	3.76111e-273	Neutrophils	VMP1
6.81094e-277	-1.58683	0.051	0.651	1.64546e-272	Neutrophils	ATP5MC2
1.57693e-276	-1.64044	0.234	0.82	3.8097e-272	Neutrophils	UBB
1.72643e-276	-1.99733	0.103	0.695	4.17089e-272	Neutrophils	HSPD1
6.63672e-275	-1.54497	0.104	0.722	1.60336e-270	Neutrophils	COX4I1
6.70129e-274	2.0288	0.683	0.381	1.61897e-269	Neutrophils	VASP
7.11274e-274	-1.79226	0.013	0.587	1.71837e-269	Neutrophils	NUCKS1
2.81258e-272	1.76274	0.36	0.068	6.7949e-268	Neutrophils	CD93
4.00783e-269	-1.57901	0.159	0.777	9.68252e-265	Neutrophils	HNRNPH1
4.33809e-269	-2.44241	0.053	0.623	1.04804e-264	Neutrophils	S100A10
1.88772e-268	2.07156	0.615	0.246	4.56054e-264	Neutrophils	GPR65
2.05233e-268	-1.60201	0.036	0.617	4.95822e-264	Neutrophils	MTDH
5.63584e-268	-1.66819	0.021	0.592	1.36156e-263	Neutrophils	RPS17
7.58719e-266	2.03857	0.418	0.107	1.83299e-261	Neutrophils	CPPED1
1.44825e-265	2.21673	0.644	0.33	3.49882e-261	Neutrophils	PTEN
2.87076e-265	-1.74053	0.033	0.609	6.93546e-261	Neutrophils	CYCS
9.27773e-265	-1.62588	0.006	0.565	2.24141e-260	Neutrophils	NOP53
1.80994e-264	-2.17833	0.065	0.639	4.37263e-260	Neutrophils	RPS10
3.03881e-264	1.77068	0.728	0.412	7.34147e-260	Neutrophils	CD53
4.72454e-264	-1.64072	0.015	0.577	1.1414e-259	Neutrophils	KMT2A
5.6269e-264	2.18708	0.53	0.195	1.3594e-259	Neutrophils	UBE2D1
7.93179e-264	1.58052	0.815	0.559	1.91624e-259	Neutrophils	KDM6B
9.02067e-264	1.68738	0.386	0.08	2.1793e-259	Neutrophils	CD14
1.89511e-263	2.16669	0.608	0.276	4.57841e-259	Neutrophils	CPD
1.18957e-262	-1.51928	0.059	0.648	2.87388e-258	Neutrophils	EIF1AX
1.83896e-261	-1.49452	0.053	0.638	4.44275e-257	Neutrophils	HMGN1
1.01104e-258	-1.707	0.01	0.563	2.44258e-254	Neutrophils	EIF5B
1.68441e-258	2.0624	0.581	0.239	4.06936e-254	Neutrophils	TET2
3.27149e-258	1.92691	0.359	0.077	7.90359e-254	Neutrophils	LRG1
5.00588e-258	-1.56434	0.017	0.574	1.20937e-253	Neutrophils	NSA2
1.22451e-257	-1.46846	0.124	0.727	2.95828e-253	Neutrophils	SRSF2
7.85668e-257	-1.47916	0.124	0.727	1.8981e-252	Neutrophils	RPL36AL
8.92582e-257	2.07103	0.513	0.182	2.15639e-252	Neutrophils	RASSF3
2.97306e-256	-1.5068	0.028	0.59	7.18261e-252	Neutrophils	ST13
1.86727e-254	-1.57042	0.014	0.565	4.51114e-250	Neutrophils	TTC3
2.80965e-253	2.01104	0.337	0.066	6.78784e-249	Neutrophils	CCR1
4.83167e-252	-1.5425	0.004	0.544	1.16728e-247	Neutrophils	AES
1.80682e-251	1.91814	0.44	0.125	4.3651e-247	Neutrophils	IL6R
2.24284e-251	1.90877	0.427	0.119	5.41848e-247	Neutrophils	STX3
2.25859e-251	-1.40893	0.125	0.728	5.45652e-247	Neutrophils	SET
5.77436e-251	-1.48035	0.185	0.769	1.39503e-246	Neutrophils	UQCRB
3.32316e-250	-2.14505	0.002	0.538	8.02842e-246	Neutrophils	HIST1H4C
3.44564e-250	-1.33287	0.141	0.748	8.32432e-246	Neutrophils	HNRNPDL
5.28968e-249	1.38875	0.883	0.794	1.27793e-244	Neutrophils	MCL1
1.41292e-248	-1.41364	0.112	0.704	3.41347e-244	Neutrophils	RPS26
4.05043e-248	-2.05179	0.035	0.581	9.78544e-244	Neutrophils	NR4A1
1.23164e-246	-1.47776	0.03	0.582	2.97552e-242	Neutrophils	PRPF4B
1.48614e-246	-1.48545	0.024	0.573	3.59036e-242	Neutrophils	UQCRH
6.16006e-246	-1.94951	0.035	0.584	1.48821e-241	Neutrophils	SSR4
7.59245e-244	1.48498	0.252	0.035	1.83426e-239	Neutrophils	CLEC12A
3.14874e-243	-1.60577	0.024	0.564	7.60704e-239	Neutrophils	NASP
5.23498e-243	-2.12144	0.024	0.56	1.26472e-238	Neutrophils	ITGB1
1.92063e-241	1.96066	0.551	0.227	4.64005e-237	Neutrophils	ICAM3
2.3694e-241	1.59603	0.875	0.714	5.72424e-237	Neutrophils	NFKBIA
3.32767e-241	1.81259	0.757	0.557	8.03932e-237	Neutrophils	NFE2L2
1.10601e-238	-1.59093	0.315	0.851	2.672e-234	Neutrophils	ZFP36L2
2.11176e-238	-1.73514	0.021	0.55	5.1018e-234	Neutrophils	PRDX1
5.8664e-237	-1.31311	0.092	0.669	1.41726e-232	Neutrophils	AKAP9
4.39123e-236	-1.47202	0.017	0.542	1.06088e-231	Neutrophils	HNRNPAB
1.90252e-235	-1.92932	0.078	0.625	4.5963e-231	Neutrophils	ATP1B3
8.54029e-235	-1.31957	0.304	0.862	2.06325e-230	Neutrophils	CALM1
2.0865e-233	-1.35375	0.16	0.743	5.04077e-229	Neutrophils	PFDN5
2.22032e-233	-1.66035	0.031	0.56	5.36408e-229	Neutrophils	RPS27L
9.53803e-233	2.15473	0.577	0.269	2.30429e-228	Neutrophils	SEC14L1
2.15564e-232	-1.65094	0.114	0.665	5.20781e-228	Neutrophils	HSPE1
3.12687e-232	-1.36417	0.068	0.622	7.5542e-228	Neutrophils	HNRNPM
1.63443e-231	2.05906	0.583	0.282	3.94861e-227	Neutrophils	ATG3
1.44752e-230	-1.65554	0.014	0.531	3.49706e-226	Neutrophils	PABPC4
6.54041e-230	-2.69334	0.013	0.522	1.5801e-225	Neutrophils	HLA-DRB1
1.20891e-228	-1.34413	0.034	0.564	2.9206e-224	Neutrophils	EDF1
3.81365e-228	-1.23482	0.108	0.682	9.2134e-224	Neutrophils	SRRM1
8.47485e-228	-1.44581	0.021	0.539	2.04744e-223	Neutrophils	RAN
5.10159e-227	-1.40826	0.069	0.616	1.23249e-222	Neutrophils	GOLGA4
2.81369e-226	1.62272	0.762	0.602	6.79759e-222	Neutrophils	ACTR3
5.4854e-226	1.89151	0.721	0.408	1.32522e-221	Neutrophils	SAMSN1
1.03493e-225	1.86349	0.421	0.127	2.5003e-221	Neutrophils	LIMK2
1.32413e-225	-1.45154	0.037	0.562	3.19896e-221	Neutrophils	SLC25A5
1.05019e-224	-1.36122	0.017	0.527	2.53714e-220	Neutrophils	SNRPD2
4.3156e-223	1.97948	0.407	0.115	1.0426e-218	Neutrophils	TNFSF13B
1.15883e-222	2.09055	0.642	0.377	2.79962e-218	Neutrophils	PHF20L1
9.61073e-222	-2.48116	0.032	0.532	2.32186e-217	Neutrophils	XIST
1.64417e-220	1.84114	0.709	0.502	3.97215e-216	Neutrophils	CAP1
2.72301e-220	-1.2868	0.07	0.61	6.57852e-216	Neutrophils	LUC7L3
4.63089e-219	-1.37435	0.054	0.58	1.11878e-214	Neutrophils	DHX36
3.17171e-218	-2.63212	0.021	0.514	7.66253e-214	Neutrophils	ANXA2
4.72112e-218	-1.21532	0.044	0.568	1.14058e-213	Neutrophils	C11orf58
5.31937e-218	-2.50773	0.002	0.491	1.28511e-213	Neutrophils	CD52
9.3114e-217	-1.29492	0.08	0.62	2.24954e-212	Neutrophils	TAF1D
3.84735e-216	-1.31453	0.091	0.633	9.29482e-212	Neutrophils	OST4
7.37745e-216	-1.25652	0.092	0.636	1.78232e-211	Neutrophils	EIF3A
9.88298e-215	-1.15777	0.492	0.892	2.38763e-210	Neutrophils	UBA52
7.04313e-213	-1.49721	0.035	0.537	1.70155e-208	Neutrophils	PPIB
1.11317e-212	1.50057	0.305	0.063	2.6893e-208	Neutrophils	TMEM71
1.48628e-212	-1.21601	0.561	0.911	3.5907e-208	Neutrophils	FAU
1.60684e-212	1.65441	0.338	0.073	3.88197e-208	Neutrophils	OLR1
3.64916e-212	2.10538	0.481	0.184	8.816e-208	Neutrophils	RNF19B
1.3647e-211	-1.1547	0.269	0.846	3.29697e-207	Neutrophils	SON
1.62066e-211	-1.3608	0.011	0.498	3.91534e-207	Neutrophils	NDUFS5
1.97469e-211	-1.0658	0.904	0.987	4.77066e-207	Neutrophils	MT-ND1
1.74524e-210	-1.56581	0.418	0.875	4.21633e-206	Neutrophils	MT-ND4L
1.12871e-209	-1.34829	0.235	0.789	2.72685e-205	Neutrophils	BRD2
1.65269e-209	1.58124	0.268	0.049	3.99273e-205	Neutrophils	AC015912.3
1.7225e-209	1.35515	0.801	0.629	4.16138e-205	Neutrophils	MTRNR2L8
2.43762e-209	1.74985	0.717	0.519	5.88905e-205	Neutrophils	ARPC5
6.75389e-208	1.96871	0.592	0.318	1.63167e-203	Neutrophils	PICALM
1.22951e-207	-1.32126	0.028	0.522	2.97038e-203	Neutrophils	POLR2L
2.27892e-207	1.61583	0.361	0.094	5.50563e-203	Neutrophils	JAML
5.24943e-207	-1.02091	0.102	0.651	1.26821e-202	Neutrophils	SRSF11
1.3775e-206	-1.56337	0.358	0.815	3.3279e-202	Neutrophils	GAPDH
3.4038e-206	-1.43174	0.1	0.619	8.22324e-202	Neutrophils	BIRC3
3.6427e-206	-1.31381	0.054	0.561	8.80041e-202	Neutrophils	NKTR
5.9736e-206	-1.44958	0.006	0.481	1.44316e-201	Neutrophils	LDHB
2.67826e-205	-1.50071	0.006	0.478	6.47042e-201	Neutrophils	CD81
4.90695e-205	-1.35129	0.021	0.505	1.18547e-200	Neutrophils	ATP5F1D
4.22089e-204	-1.20435	0.224	0.777	1.01973e-199	Neutrophils	EEF1D
6.91181e-204	2.0458	0.541	0.237	1.66983e-199	Neutrophils	EGR3
5.21119e-202	1.42216	0.793	0.484	1.25897e-197	Neutrophils	FYB1
2.84641e-201	-1.54473	0.013	0.484	6.87665e-197	Neutrophils	GSTP1
3.51108e-201	-1.15203	0.026	0.51	8.48241e-197	Neutrophils	TOMM20
6.26989e-201	-1.18353	0.107	0.638	1.51474e-196	Neutrophils	PNISR
1.26132e-200	-1.69787	0.115	0.625	3.04723e-196	Neutrophils	HSPH1
2.14726e-200	1.85619	0.537	0.24	5.18758e-196	Neutrophils	PTPRE
8.94484e-200	1.57417	0.766	0.577	2.16098e-195	Neutrophils	CFLAR
1.69423e-198	-1.25964	0.036	0.521	4.09309e-194	Neutrophils	EIF3J
3.39845e-198	-1.21098	0.032	0.516	8.21031e-194	Neutrophils	G3BP1
4.66075e-198	-1.97781	0.014	0.477	1.12599e-193	Neutrophils	LMNA
1.17559e-197	-1.20331	0.038	0.525	2.8401e-193	Neutrophils	PNN
2.43014e-197	-1.26767	0.009	0.472	5.87097e-193	Neutrophils	NDUFB2
2.67116e-197	-1.29273	0.01	0.475	6.45325e-193	Neutrophils	METAP2
3.10586e-197	2.13423	0.526	0.235	7.50345e-193	Neutrophils	PFKFB3
1.57874e-196	1.99787	0.32	0.077	3.81407e-192	Neutrophils	AC023157.3
1.72347e-196	-1.2954	0.069	0.571	4.16372e-192	Neutrophils	MACF1
1.81752e-196	-1.19802	0.04	0.527	4.39093e-192	Neutrophils	ANP32B
3.67418e-196	-1.41834	0.032	0.509	8.87644e-192	Neutrophils	PSME2
9.81373e-196	-1.8485	0.019	0.481	2.3709e-191	Neutrophils	ETS1
6.45967e-195	-1.30005	0.011	0.473	1.56059e-190	Neutrophils	PA2G4
7.62715e-195	-1.04071	0.06	0.561	1.84264e-190	Neutrophils	RBM3
9.88567e-195	1.36359	0.725	0.443	2.38828e-190	Neutrophils	LAPTM5
1.56628e-194	-1.15675	0.078	0.584	3.78399e-190	Neutrophils	COMMD6
6.21471e-194	-2.44298	0.009	0.462	1.50141e-189	Neutrophils	HLA-DRB5
9.95117e-194	1.47924	0.277	0.057	2.4041e-189	Neutrophils	DOK3
1.66296e-192	1.49884	0.275	0.056	4.01754e-188	Neutrophils	FGR
1.82384e-192	-1.23913	0.005	0.457	4.40621e-188	Neutrophils	APRT
2.02903e-192	-1.45585	0.045	0.522	4.90194e-188	Neutrophils	AAK1
2.81832e-192	-1.11483	0.042	0.524	6.80878e-188	Neutrophils	EIF3K
3.30724e-192	-1.54981	0.013	0.469	7.98995e-188	Neutrophils	PPA1
3.75432e-192	-1.20248	0.005	0.457	9.07006e-188	Neutrophils	MZT2B
7.61141e-192	-1.34693	0.009	0.464	1.83884e-187	Neutrophils	ATP5MC3
1.10876e-191	-1.1332	0.092	0.605	2.67865e-187	Neutrophils	PTGES3
3.09919e-191	-1.15902	0.034	0.508	7.48734e-187	Neutrophils	SRSF10
7.48763e-191	1.61071	0.72	0.514	1.80894e-186	Neutrophils	COTL1
1.21344e-190	1.46959	0.253	0.048	2.93154e-186	Neutrophils	CDA
1.27505e-190	1.70434	0.794	0.711	3.0804e-186	Neutrophils	IRF1
1.59194e-190	-1.26093	0.013	0.47	3.84597e-186	Neutrophils	NOP56
4.31111e-190	-1.16151	0.06	0.55	1.04152e-185	Neutrophils	ATP1A1
1.36019e-189	-1.15937	0.096	0.606	3.28608e-185	Neutrophils	DYNC1H1
1.38137e-189	1.94105	0.452	0.171	3.33724e-185	Neutrophils	NFIL3
6.74111e-189	-1.31048	0.12	0.627	1.62858e-184	Neutrophils	TUBB4B
9.23931e-189	-1.18683	0.081	0.581	2.23213e-184	Neutrophils	YWHAE
1.5175e-188	-1.15244	0.043	0.52	3.66614e-184	Neutrophils	PCM1
1.48592e-187	-2.18029	0.028	0.481	3.58984e-183	Neutrophils	ZNF331
2.66696e-187	-1.75984	0.023	0.476	6.4431e-183	Neutrophils	RARRES3
4.23354e-187	-1.58618	0.05	0.517	1.02278e-182	Neutrophils	AC245297.3
8.55042e-187	1.67097	0.562	0.267	2.06569e-182	Neutrophils	MX2
1.91e-186	-1.1573	0.051	0.531	4.61436e-182	Neutrophils	PDIA3
2.30595e-186	-1.14293	0.096	0.599	5.57095e-182	Neutrophils	PRPF38B
4.6665e-186	-1.1796	0.079	0.573	1.12738e-181	Neutrophils	TBCA
2.3956e-185	-1.1355	0.026	0.484	5.78752e-181	Neutrophils	SNU13
3.34146e-185	-1.03774	0.084	0.587	8.07263e-181	Neutrophils	EIF4B
7.34692e-185	1.44898	0.283	0.062	1.77494e-180	Neutrophils	BEST1
1.50932e-184	-1.10945	0.017	0.466	3.64636e-180	Neutrophils	EIF3F
3.76078e-184	-1.26842	0.006	0.447	9.08567e-180	Neutrophils	GNL3
5.26621e-184	-1.17881	0.006	0.445	1.27226e-179	Neutrophils	PEBP1
2.35225e-182	-1.09466	0.098	0.597	5.68279e-178	Neutrophils	ARGLU1
2.51134e-182	-2.88389	0.012	0.446	6.06715e-178	Neutrophils	RGS1
4.00773e-182	-1.08553	0.167	0.7	9.68227e-178	Neutrophils	ATP5MG
4.33508e-182	-1.11218	0.369	0.869	1.04731e-177	Neutrophils	HMGB1
6.76784e-182	-1.23859	0.032	0.488	1.63504e-177	Neutrophils	EIF5A
1.12896e-181	-1.491	0.029	0.48	2.72744e-177	Neutrophils	CCND2
1.13909e-181	-1.17248	0.01	0.45	2.75193e-177	Neutrophils	SEM1
1.27585e-181	-1.02029	0.167	0.706	3.08232e-177	Neutrophils	RBM25
1.66833e-181	-1.07854	0.058	0.534	4.03053e-177	Neutrophils	VPS13C
2.8409e-181	-1.28268	0.02	0.465	6.86332e-177	Neutrophils	RPL22L1
8.3149e-181	-1.09154	0.156	0.676	2.0088e-176	Neutrophils	CLK1
2.23149e-180	-1.0502	0.039	0.501	5.39107e-176	Neutrophils	EIF3H
4.13879e-180	-1.05915	0.082	0.57	9.99891e-176	Neutrophils	MYCBP2
1.18898e-179	-1.26207	0.007	0.441	2.87245e-175	Neutrophils	DYNC1I2
2.50325e-179	2.01498	0.709	0.532	6.04759e-175	Neutrophils	TXNIP
2.99893e-179	1.74869	0.53	0.256	7.24512e-175	Neutrophils	PPP1R18
1.81329e-178	-1.05429	0.048	0.514	4.38073e-174	Neutrophils	SNRPG
1.07851e-177	-1.92269	0.017	0.449	2.60556e-173	Neutrophils	HLA-DPB1
1.40663e-177	-1.0894	0.174	0.695	3.39827e-173	Neutrophils	EIF4A2
1.75253e-177	-1.16487	0.125	0.624	4.23394e-173	Neutrophils	DEK
4.58451e-177	-1.06757	0.015	0.451	1.10757e-172	Neutrophils	EIF3G
5.95359e-177	-1.33301	0.002	0.426	1.43833e-172	Neutrophils	C12orf57
2.27983e-176	1.38117	0.8	0.642	5.50784e-172	Neutrophils	BTG2
3.08565e-175	1.79018	0.621	0.404	7.45463e-171	Neutrophils	CASP4
1.31745e-174	-1.27082	0.013	0.441	3.18283e-170	Neutrophils	VDAC1
2.08563e-174	-1.19913	0.062	0.525	5.03868e-170	Neutrophils	EIF2S2
2.66107e-174	-1.19786	0.049	0.503	6.42887e-170	Neutrophils	TFRC
3.26418e-174	-1.13427	0.059	0.522	7.88593e-170	Neutrophils	ATP5F1B
4.00735e-174	-1.29136	0.003	0.423	9.68135e-170	Neutrophils	CD99
6.8874e-174	-1.15413	0.023	0.459	1.66393e-169	Neutrophils	NMT1
5.0333e-173	-1.15809	0.024	0.459	1.21599e-168	Neutrophils	GSPT1
1.00247e-172	-1.08861	0.133	0.633	2.42186e-168	Neutrophils	GOLGB1
1.33408e-172	-1.09883	0.015	0.444	3.223e-168	Neutrophils	ATP5F1A
3.89564e-172	1.84285	0.74	0.662	9.41147e-168	Neutrophils	WSB1
1.05852e-171	-1.07074	0.242	0.769	2.55727e-167	Neutrophils	SFPQ
2.72753e-171	1.89169	0.354	0.11	6.58943e-167	Neutrophils	NSMAF
4.71574e-171	-1.22102	0.017	0.443	1.13928e-166	Neutrophils	CMPK1
4.87031e-171	-1.17184	0.009	0.429	1.17662e-166	Neutrophils	SNRPF
2.25825e-170	-1.02258	0.039	0.484	5.45571e-166	Neutrophils	GPX4
2.28728e-170	-1.0608	0.039	0.483	5.52584e-166	Neutrophils	PARK7
5.52836e-170	1.54322	0.261	0.057	1.3356e-165	Neutrophils	CENPU
3.14606e-169	-1.38466	0.032	0.464	7.60056e-165	Neutrophils	LY6E
8.47874e-169	-2.58591	0.087	0.52	2.04838e-164	Neutrophils	HLA-DRA
1.53436e-168	1.37582	0.757	0.656	3.70686e-164	Neutrophils	IQGAP1
2.08403e-168	-1.04676	0.033	0.47	5.03481e-164	Neutrophils	HNRNPR
4.80846e-168	-1.02393	0.084	0.556	1.16168e-163	Neutrophils	DDX18
4.86308e-168	1.83281	0.692	0.545	1.17487e-163	Neutrophils	CHD1
6.52998e-168	-1.01801	0.103	0.587	1.57758e-163	Neutrophils	CHD4
1.51306e-167	1.69476	0.646	0.42	3.6554e-163	Neutrophils	SERPINB1
1.20201e-166	-1.53459	0.023	0.442	2.90394e-162	Neutrophils	HSPB1
3.34875e-166	-1.12186	0.011	0.424	8.09023e-162	Neutrophils	NOP58
2.12802e-165	-1.00554	0.051	0.496	5.14109e-161	Neutrophils	ZBTB7A
4.46253e-165	-1.32127	0.011	0.421	1.0781e-160	Neutrophils	SLC38A1
1.24312e-164	1.82262	0.502	0.249	3.00326e-160	Neutrophils	XPO6
1.46996e-164	-1.34711	0.075	0.522	3.55128e-160	Neutrophils	RNF19A
2.83549e-164	-1.01996	0.024	0.446	6.85025e-160	Neutrophils	SNRNP70
8.93564e-164	-1.13151	0.006	0.411	2.15876e-159	Neutrophils	SELENOW
5.84885e-163	1.28071	0.781	0.743	1.41302e-158	Neutrophils	UBE2D3
8.67044e-163	-1.16222	0.019	0.433	2.09469e-158	Neutrophils	BDP1
1.21475e-162	1.78143	0.444	0.19	2.93471e-158	Neutrophils	TNFRSF1A
6.96296e-162	-1.14472	0.028	0.448	1.68218e-157	Neutrophils	P4HB
1.39085e-161	1.79589	0.564	0.327	3.36016e-157	Neutrophils	CPEB4
1.42739e-161	-1.64139	0.047	0.469	3.44844e-157	Neutrophils	DSTN
1.71734e-161	-1.08154	0.044	0.477	4.14892e-157	Neutrophils	SEC61G
4.67252e-161	-1.04538	0.01	0.415	1.12883e-156	Neutrophils	SSB
7.61484e-161	-1.21924	0.034	0.455	1.83967e-156	Neutrophils	CDKN1B
7.798e-161	-1.81678	0.007	0.406	1.88392e-156	Neutrophils	HLA-DQB1
8.04277e-161	-1.29104	0.064	0.499	1.94305e-156	Neutrophils	PKM
1.00842e-160	-1.70609	0.039	0.455	2.43624e-156	Neutrophils	LGALS3
1.07089e-159	1.68359	0.359	0.12	2.58717e-155	Neutrophils	RNF24
3.09091e-159	-1.75269	0.013	0.414	7.46733e-155	Neutrophils	HLA-DPA1
6.35673e-159	-1.83677	0.013	0.411	1.53572e-154	Neutrophils	RUNX3
1.06107e-158	-1.10844	0.012	0.413	2.56343e-154	Neutrophils	NAP1L4
5.61831e-158	-1.11419	0.021	0.43	1.35733e-153	Neutrophils	PDIA6
6.49242e-158	-1.05586	0.011	0.41	1.5685e-153	Neutrophils	CCT3
9.20898e-158	1.67358	0.4	0.152	2.2248e-153	Neutrophils	RASSF2
1.75351e-157	-1.06039	0.024	0.434	4.23631e-153	Neutrophils	SPTAN1
1.02457e-156	1.78289	0.479	0.232	2.47525e-152	Neutrophils	RNF13
1.5977e-155	-1.3029	0.047	0.466	3.85987e-151	Neutrophils	TUBB
4.42842e-155	-2.5578	0.003	0.389	1.06986e-150	Neutrophils	CD2
8.73363e-155	-1.62316	0.04	0.449	2.10996e-150	Neutrophils	ANXA1
1.07584e-154	-1.64715	0.005	0.391	2.59911e-150	Neutrophils	FYN
1.38271e-154	-1.05661	0.068	0.504	3.34049e-150	Neutrophils	CANX
1.51937e-154	-1.00443	0.013	0.41	3.67066e-150	Neutrophils	LSM7
4.68586e-154	-1.05116	0.016	0.412	1.13206e-149	Neutrophils	PPDPF
7.51934e-154	1.85937	0.264	0.062	1.8166e-149	Neutrophils	THBD
2.51151e-153	-1.05604	0.143	0.611	6.06756e-149	Neutrophils	PSMA7
4.02359e-153	-1.37354	0.043	0.453	9.72059e-149	Neutrophils	RRBP1
5.59716e-153	1.6842	0.39	0.148	1.35222e-148	Neutrophils	LMNB1
1.33978e-152	1.41221	0.264	0.065	3.23677e-148	Neutrophils	CHST15
1.42425e-151	-2.26328	0.02	0.406	3.44084e-147	Neutrophils	LGALS1
2.38917e-151	1.84017	0.531	0.309	5.77199e-147	Neutrophils	UBE2R2
4.84971e-151	-1.08694	0.03	0.432	1.17164e-146	Neutrophils	POLR2J3.1
7.17243e-151	-1.06306	0.023	0.419	1.73279e-146	Neutrophils	TOB2
7.85499e-151	-1.04109	0.006	0.387	1.89769e-146	Neutrophils	CCT6A
1.62274e-150	-1.14527	0.181	0.649	3.92037e-146	Neutrophils	TUBA1B
1.10269e-149	-1.00622	0.021	0.414	2.66398e-145	Neutrophils	FNBP4
5.40124e-149	1.8055	0.354	0.124	1.30489e-144	Neutrophils	MEGF9
6.05217e-149	-1.8845	0.03	0.421	1.46214e-144	Neutrophils	MT2A
6.75458e-149	-1.33069	0.002	0.377	1.63184e-144	Neutrophils	CRIP1
9.75358e-149	1.6434	0.342	0.115	2.35637e-144	Neutrophils	ABTB1
1.5147e-148	-1.2305	0.045	0.451	3.65938e-144	Neutrophils	ZBTB20
1.02707e-147	-1.28643	0.004	0.378	2.4813e-143	Neutrophils	AHI1
3.3324e-147	1.58495	0.261	0.066	8.05074e-143	Neutrophils	ARHGEF40
2.90002e-146	1.69225	0.493	0.255	7.00616e-142	Neutrophils	RBM47
4.64441e-146	-1.02368	0.009	0.385	1.12204e-141	Neutrophils	BAZ1B
1.69486e-145	1.6847	0.53	0.304	4.09461e-141	Neutrophils	BCL3
3.28164e-145	1.56399	0.633	0.469	7.92812e-141	Neutrophils	USP15
4.54556e-145	-1.04399	0.004	0.374	1.09816e-140	Neutrophils	PARP1
2.91779e-144	-1.42783	0.011	0.383	7.0491e-140	Neutrophils	ARID5B
5.73559e-144	-1.07331	0.021	0.401	1.38566e-139	Neutrophils	RPL17
9.56996e-144	-1.02997	0.006	0.374	2.31201e-139	Neutrophils	MLEC
1.14334e-143	-1.07619	0.047	0.449	2.76221e-139	Neutrophils	LMO4
2.16082e-143	-1.10059	0.006	0.373	5.22032e-139	Neutrophils	VAMP8
2.3276e-143	-1.04332	0.005	0.371	5.62325e-139	Neutrophils	MAP4
4.41081e-143	-1.29374	0.02	0.397	1.06561e-138	Neutrophils	PLEC
4.65261e-143	-1.03896	0.063	0.475	1.12402e-138	Neutrophils	UQCRQ
3.81119e-142	1.55568	0.542	0.315	9.20744e-138	Neutrophils	ACTN1
4.46698e-142	1.53771	0.344	0.118	1.07918e-137	Neutrophils	CYTH4
5.29185e-142	-1.68773	0.006	0.371	1.27846e-137	Neutrophils	RGCC
6.98765e-142	1.54768	0.524	0.298	1.68815e-137	Neutrophils	GPSM3
8.14722e-141	1.86555	0.549	0.352	1.96829e-136	Neutrophils	ANP32A
1.85277e-140	1.04027	0.885	0.717	4.4761e-136	Neutrophils	TNFAIP3
3.71369e-140	-1.15229	0.149	0.581	8.97191e-136	Neutrophils	ENO1
1.37801e-139	-1.55093	0.003	0.361	3.32913e-135	Neutrophils	ARL4C
1.49657e-139	-1.05012	0.006	0.368	3.61555e-135	Neutrophils	MGST3
7.69123e-139	1.9459	0.37	0.144	1.85812e-134	Neutrophils	B3GNT5
1.05359e-138	-2.02355	0.008	0.365	2.54537e-134	Neutrophils	TRBC2
2.47328e-138	-1.02298	0.024	0.399	5.97521e-134	Neutrophils	PCSK7
3.07768e-138	-1.04052	0.005	0.362	7.43536e-134	Neutrophils	OPTN
3.28709e-138	-1.1208	0.074	0.48	7.94127e-134	Neutrophils	CNOT6L
4.33116e-138	1.63019	0.459	0.226	1.04636e-133	Neutrophils	ARHGAP26
7.82075e-138	1.62885	0.4	0.168	1.88941e-133	Neutrophils	SLC6A6
1.88955e-137	1.61208	0.503	0.253	4.56497e-133	Neutrophils	TNFAIP2
2.67679e-137	-1.15109	0.026	0.397	6.46685e-133	Neutrophils	2022-09-06
4.86655e-137	-1.0347	0.015	0.379	1.17571e-132	Neutrophils	ZBTB38
4.43993e-136	1.0335	0.841	0.835	1.07264e-131	Neutrophils	DDX3X
6.87195e-136	-1.25637	0.08	0.481	1.66019e-131	Neutrophils	HEXIM1
4.32569e-133	-1.1631	0.032	0.401	1.04504e-128	Neutrophils	SLC5A3
6.39031e-133	1.36858	0.614	0.396	1.54383e-128	Neutrophils	LSP1
1.2444e-132	-1.01337	0.004	0.349	3.00634e-128	Neutrophils	C1QBP
2.16111e-132	2.12451	0.294	0.09	5.22102e-128	Neutrophils	IFIT2
5.01213e-132	-1.88471	0.005	0.348	1.21088e-127	Neutrophils	TRAC
5.29788e-132	-1.01038	0.169	0.618	1.27992e-127	Neutrophils	HMGN2
5.43716e-132	-1.89798	0.002	0.343	1.31356e-127	Neutrophils	CD3D
1.04709e-131	-1.28903	0.038	0.405	2.52967e-127	Neutrophils	SPTBN1
1.24914e-131	-1.37876	0.077	0.467	3.0178e-127	Neutrophils	KCNQ1OT1
1.50333e-131	-1.34205	0.008	0.353	3.6319e-127	Neutrophils	EVL
1.59023e-131	-1.38642	0.02	0.375	3.84184e-127	Neutrophils	PIK3R1
1.68053e-131	-1.07622	0.543	0.915	4.06e-127	Neutrophils	JUND
2.2412e-131	1.86108	0.389	0.167	5.4145e-127	Neutrophils	FGD4
3.07686e-131	-1.06864	0.003	0.345	7.43339e-127	Neutrophils	H1FX
4.81315e-131	1.76621	0.506	0.304	1.16281e-126	Neutrophils	RTN3
2.07316e-130	-1.0221	0.001	0.339	5.00854e-126	Neutrophils	TMPO
3.88947e-130	1.73142	0.429	0.206	9.39657e-126	Neutrophils	FBXL5
1.35219e-128	-1.02754	0.013	0.359	3.26676e-124	Neutrophils	LAP3
3.84299e-127	1.54909	0.351	0.136	9.28428e-123	Neutrophils	DCUN1D3
3.88121e-124	-1.45139	0.009	0.34	9.37663e-120	Neutrophils	CLEC2D
2.87549e-123	-1.19317	0.091	0.467	6.94689e-119	Neutrophils	UBE2S
3.34818e-123	-1.26662	0.021	0.361	8.08887e-119	Neutrophils	TSPAN3
3.44896e-123	-1.40692	0.036	0.382	8.33234e-119	Neutrophils	HCST
5.30937e-123	1.62796	0.485	0.272	1.28269e-118	Neutrophils	RASSF5
1.41868e-122	1.34426	0.343	0.126	3.42738e-118	Neutrophils	PECAM1
1.67242e-122	-1.00105	0.234	0.665	4.04039e-118	Neutrophils	MT-ATP8
5.00725e-122	1.06183	0.381	0.132	1.2097e-117	Neutrophils	FCER1G
6.54011e-122	-1.40517	0.007	0.332	1.58002e-117	Neutrophils	IKZF3
6.76938e-122	-1.57278	0.002	0.323	1.63541e-117	Neutrophils	CD3E
9.61819e-122	1.86221	0.531	0.35	2.32366e-117	Neutrophils	DNTTIP2
1.39218e-121	1.62928	0.532	0.303	3.36337e-117	Neutrophils	CLEC2B
3.55957e-121	1.78944	0.481	0.267	8.59957e-117	Neutrophils	CEBPD
1.3422e-120	1.39454	0.286	0.093	3.24262e-116	Neutrophils	DENND5A
2.82774e-120	1.29872	0.695	0.64	6.83154e-116	Neutrophils	ACTR2
1.5947e-119	1.72969	0.515	0.322	3.85264e-115	Neutrophils	EHD1
5.62577e-119	-1.43869	0.019	0.347	1.35913e-114	Neutrophils	TSPYL2
1.0177e-118	1.41453	0.541	0.343	2.45867e-114	Neutrophils	GMFG
1.43879e-118	-2.0836	0.006	0.322	3.47598e-114	Neutrophils	GPR183
2.07715e-117	-3.32434	0.006	0.319	5.01818e-113	Neutrophils	CCL5
9.37965e-117	1.76538	0.656	0.481	2.26603e-112	Neutrophils	EGR1
1.07716e-116	1.55379	0.309	0.112	2.60232e-112	Neutrophils	IPMK
1.6339e-116	-1.47648	0.003	0.315	3.94735e-112	Neutrophils	BCL11B
2.88541e-116	1.37528	0.297	0.103	6.97086e-112	Neutrophils	NCF4
5.30879e-116	-1.22599	0.023	0.349	1.28255e-111	Neutrophils	TENT5C
1.13052e-115	1.55543	0.579	0.353	2.73123e-111	Neutrophils	IFITM3
4.4638e-115	1.4653	0.64	0.544	1.07841e-110	Neutrophils	JMJD1C
6.135e-115	-1.01001	0.024	0.351	1.48216e-110	Neutrophils	HMGA1
1.03321e-114	1.81242	0.415	0.208	2.49614e-110	Neutrophils	TRIM25
1.20569e-114	-2.36743	0.008	0.317	2.91284e-110	Neutrophils	IL7R
2.17514e-114	-1.00542	0.008	0.32	5.25492e-110	Neutrophils	H2AFX
3.56234e-114	-1.7468	0.014	0.327	8.60626e-110	Neutrophils	ATP1B1
1.07495e-113	-1.02704	0.002	0.308	2.59697e-109	Neutrophils	FAM118A
1.73581e-113	-2.77806	0.015	0.325	4.19353e-109	Neutrophils	KRT18
1.81081e-113	-2.04465	0.017	0.326	4.37474e-109	Neutrophils	IFI27
3.45735e-113	-1.01682	0.275	0.663	8.3526e-109	Neutrophils	NR4A2
5.3153e-113	-1.03572	0.012	0.325	1.28412e-108	Neutrophils	EID1
7.68568e-113	-1.12579	0.009	0.318	1.85678e-108	Neutrophils	FABP5
1.62911e-112	-1.4065	0.006	0.311	3.93576e-108	Neutrophils	SLC12A2
7.71515e-112	-1.65661	0.003	0.305	1.8639e-107	Neutrophils	CD3G
1.43613e-109	1.39798	0.29	0.101	3.46954e-105	Neutrophils	STX11
1.49668e-109	-1.39639	0.008	0.308	3.61583e-105	Neutrophils	RORA
2.0935e-109	1.48127	0.358	0.156	5.0577e-105	Neutrophils	SLC12A6
1.48717e-108	1.25822	0.587	0.405	3.59285e-104	Neutrophils	CYTIP
5.57667e-108	-1.06521	0.004	0.299	1.34727e-103	Neutrophils	STMN1
6.93656e-108	1.33022	0.487	0.275	1.6758e-103	Neutrophils	PREX1
6.56161e-106	-2.58557	0.019	0.314	1.58522e-101	Neutrophils	KRT8
1.05802e-105	-1.16232	0.009	0.304	2.55607e-101	Neutrophils	PDE4D
1.65347e-105	-1.04979	0.005	0.295	3.99462e-101	Neutrophils	CBLB
1.16675e-104	1.60975	0.413	0.214	2.81876e-100	Neutrophils	CARD16
1.71379e-104	-1.04186	0.305	0.703	4.14035e-100	Neutrophils	DNAJB1
1.7207e-104	-1.20776	0.004	0.291	4.15704e-100	Neutrophils	LGALS3BP
2.64296e-103	-1.24388	0.003	0.287	6.38513e-99	Neutrophils	ITGA6
7.09131e-103	-5.76335	0.112	0.454	1.71319e-98	Neutrophils	IGKC
4.76119e-102	-1.7437	0.002	0.283	1.15025e-97	Neutrophils	HLA-DQA1
6.38102e-102	1.11619	0.809	0.796	1.54159e-97	Neutrophils	PNRC1
1.274e-101	-1.44723	0.007	0.291	3.07786e-97	Neutrophils	TPM1
1.32765e-101	-2.49226	0.013	0.298	3.20746e-97	Neutrophils	AGR2
2.31955e-101	1.47796	0.394	0.198	5.60379e-97	Neutrophils	ADAM8
2.53385e-101	-2.55015	0.017	0.302	6.12153e-97	Neutrophils	KRT19
2.78482e-101	1.54719	0.428	0.236	6.72784e-97	Neutrophils	SSH2
3.37402e-101	1.38547	0.552	0.407	8.15129e-97	Neutrophils	EFHD2
3.5047e-101	-1.54228	0.008	0.29	8.467e-97	Neutrophils	DUSP4
4.24965e-101	1.56043	0.601	0.475	1.02667e-96	Neutrophils	HIF1A
1.05193e-100	1.3238	0.61	0.534	2.54137e-96	Neutrophils	DAZAP2
1.10842e-100	1.58822	0.392	0.196	2.67783e-96	Neutrophils	DDX60L
1.13054e-100	2.10405	0.456	0.259	2.73127e-96	Neutrophils	SGK1
3.21228e-100	-1.01559	0.011	0.296	7.76055e-96	Neutrophils	C12orf75
6.57447e-99	1.56321	0.418	0.231	1.58833e-94	Neutrophils	FLOT1
1.0033e-98	-1.09905	0.812	0.961	2.42387e-94	Neutrophils	HSP90AA1
3.6822e-98	1.53447	0.448	0.265	8.89582e-94	Neutrophils	YPEL3
4.9466e-98	-1.02221	0.006	0.281	1.19505e-93	Neutrophils	SLFN5
8.10699e-98	-1.31151	0.016	0.297	1.95857e-93	Neutrophils	PTPN22
1.16746e-97	1.36552	0.316	0.127	2.82047e-93	Neutrophils	RAB31
3.67132e-97	-1.00839	0.033	0.327	8.86953e-93	Neutrophils	CITED2
4.32447e-97	-1.10351	0.009	0.284	1.04475e-92	Neutrophils	LBH
1.23222e-96	1.33514	0.512	0.326	2.97692e-92	Neutrophils	LYST
3.33866e-96	-1.85191	0.019	0.296	8.06588e-92	Neutrophils	CD24
1.34147e-95	1.70214	0.524	0.355	3.24085e-91	Neutrophils	TUBA1A
1.42925e-95	1.37125	0.279	0.104	3.45293e-91	Neutrophils	AC116366.1
1.05293e-94	1.57922	0.345	0.162	2.54377e-90	Neutrophils	CTBS
1.1353e-94	-1.03025	0.016	0.292	2.74277e-90	Neutrophils	PTMS
1.78458e-94	-1.61118	0.062	0.369	4.31137e-90	Neutrophils	CTSB
3.00691e-94	1.55562	0.41	0.23	7.2644e-90	Neutrophils	R3HDM4
8.46043e-93	-1.89289	0.005	0.266	2.04396e-88	Neutrophils	TRBC1
1.21715e-92	-2.67527	0.018	0.285	2.9405e-88	Neutrophils	PIGR
2.99905e-92	1.50852	0.333	0.154	7.24541e-88	Neutrophils	RALB
3.50009e-92	1.52066	0.451	0.285	8.45587e-88	Neutrophils	LAMP2
6.04091e-92	1.2461	0.283	0.108	1.45942e-87	Neutrophils	SLC43A2
8.65912e-92	-1.02838	0.012	0.278	2.09196e-87	Neutrophils	RASGEF1B
1.56045e-91	1.48382	0.496	0.351	3.7699e-87	Neutrophils	ETF1
1.04762e-90	-1.05653	0.008	0.268	2.53094e-86	Neutrophils	TCF7
2.8736e-88	1.54983	0.309	0.136	6.94233e-84	Neutrophils	OGFRL1
1.04264e-87	1.42683	0.339	0.161	2.51892e-83	Neutrophils	C9orf72
1.19347e-87	1.05256	0.704	0.647	2.8833e-83	Neutrophils	PPP1R15A
3.22213e-87	1.53979	0.412	0.234	7.78435e-83	Neutrophils	ZNF267
8.47503e-87	1.45265	0.355	0.177	2.04748e-82	Neutrophils	ATP6V1B2
2.73705e-86	-1.93625	0.021	0.275	6.61243e-82	Neutrophils	MUC1
2.99474e-86	2.53888	0.361	0.19	7.23499e-82	Neutrophils	KATNBL1
4.08213e-86	-1.75908	0.006	0.252	9.86203e-82	Neutrophils	GPRC5A
4.7382e-86	1.64546	0.448	0.291	1.1447e-81	Neutrophils	LBR
8.49902e-86	1.49003	0.434	0.268	2.05328e-81	Neutrophils	TLE3
2.82649e-85	1.50393	0.422	0.259	6.82852e-81	Neutrophils	NUMB
1.33184e-83	-1.09031	0.155	0.471	3.21759e-79	Neutrophils	ID2
1.25251e-82	1.28269	0.251	0.096	3.02594e-78	Neutrophils	MSRB1
4.7995e-82	1.73567	0.534	0.42	1.15951e-77	Neutrophils	IFRD1
8.76744e-82	1.36484	0.264	0.106	2.11812e-77	Neutrophils	WDFY3
4.01992e-81	1.60662	0.397	0.238	9.71174e-77	Neutrophils	HSD17B11
1.46338e-80	-1.06443	0.126	0.442	3.53537e-76	Neutrophils	CTSD
2.34499e-80	1.26529	0.478	0.325	5.66527e-76	Neutrophils	HCLS1
8.09055e-80	1.42045	0.414	0.252	1.9546e-75	Neutrophils	SLC16A3
8.13851e-79	1.39464	0.303	0.139	1.96618e-74	Neutrophils	ALOX5
7.28379e-78	1.39569	0.335	0.171	1.75969e-73	Neutrophils	DOCK5
1.14694e-77	-1.23225	0.084	0.354	2.7709e-73	Neutrophils	CST3
1.82411e-77	1.37231	0.532	0.436	4.40688e-73	Neutrophils	CD46
3.67764e-77	1.4037	0.316	0.154	8.88481e-73	Neutrophils	VSIR
6.78999e-76	1.48987	0.34	0.174	1.64039e-71	Neutrophils	CDC42EP3
4.0767e-75	1.52306	0.494	0.384	9.8489e-71	Neutrophils	GNAI3
3.68745e-74	1.67242	0.366	0.205	8.90852e-70	Neutrophils	AC016831.1
1.29567e-73	2.35664	0.262	0.102	3.13021e-69	Neutrophils	CCL4L2
1.33673e-73	-1.20308	0.03	0.263	3.22941e-69	Neutrophils	CD7
3.21255e-73	1.12113	0.568	0.455	7.76121e-69	Neutrophils	WIPF1
2.26751e-72	1.46598	0.303	0.145	5.47808e-68	Neutrophils	MCTP2
7.11286e-71	1.32797	0.481	0.373	1.7184e-66	Neutrophils	ATP6V0B
1.0523e-70	1.07517	0.45	0.268	2.54226e-66	Neutrophils	SLA
4.94818e-69	1.31723	0.499	0.382	1.19543e-64	Neutrophils	SMAP2
1.19476e-68	-1.29941	0.094	0.361	2.88643e-64	Neutrophils	TIMP1
1.56386e-68	1.35206	0.287	0.138	3.77813e-64	Neutrophils	TSEN34
2.46249e-68	1.31474	0.292	0.14	5.94913e-64	Neutrophils	PIK3AP1
3.90036e-68	1.40536	0.395	0.247	9.42287e-64	Neutrophils	ASAP1
1.29117e-67	1.34594	0.548	0.495	3.11934e-63	Neutrophils	MAP1LC3B
2.08435e-66	1.05789	0.669	0.704	5.03559e-62	Neutrophils	CCNL1
3.89175e-65	1.22494	0.258	0.115	9.40207e-61	Neutrophils	ZDHHC18
4.06784e-65	1.44421	0.505	0.424	9.82749e-61	Neutrophils	RAB21
1.11352e-64	1.25047	0.414	0.271	2.69015e-60	Neutrophils	QKI
8.811e-64	1.30068	0.365	0.217	2.12865e-59	Neutrophils	PRKCB
1.07177e-63	-1.22188	0.036	0.25	2.58929e-59	Neutrophils	CXCL3
1.69376e-63	1.0535	0.551	0.447	4.09195e-59	Neutrophils	RAC2
1.74681e-63	1.37556	0.335	0.191	4.22012e-59	Neutrophils	FLOT2
2.181e-63	1.28587	0.302	0.156	5.26908e-59	Neutrophils	RNF130
1.99384e-62	1.35245	0.425	0.309	4.81692e-58	Neutrophils	TALDO1
2.5713e-62	1.15121	0.53	0.423	6.21201e-58	Neutrophils	CELF2
3.91247e-62	1.29061	0.255	0.116	9.45214e-58	Neutrophils	CAMK1D
5.73439e-62	1.38703	0.34	0.2	1.38537e-57	Neutrophils	NRBF2
5.87976e-62	1.38526	0.458	0.352	1.42049e-57	Neutrophils	MAP2K3
6.39572e-62	1.49775	0.418	0.291	1.54514e-57	Neutrophils	N4BP1
1.13527e-60	1.19036	0.298	0.154	2.74269e-56	Neutrophils	CDKN2D
2.60838e-58	1.24285	0.265	0.13	6.30158e-54	Neutrophils	RXRA
2.76885e-57	1.74881	0.35	0.222	6.68926e-53	Neutrophils	ECHDC1
7.28861e-57	1.38459	0.321	0.177	1.76086e-52	Neutrophils	DSE
1.00203e-56	1.04156	0.612	0.648	2.42081e-52	Neutrophils	PCBP1
1.08675e-56	1.20934	0.52	0.468	2.62548e-52	Neutrophils	PRKAR1A
1.55833e-55	1.28614	0.41	0.298	3.76476e-51	Neutrophils	ZYX
2.36886e-55	1.34478	0.476	0.384	5.72292e-51	Neutrophils	ATP2B1
2.93539e-55	1.05648	0.549	0.463	7.09161e-51	Neutrophils	FOSL2
5.99736e-55	1.38853	0.488	0.421	1.4489e-50	Neutrophils	OSBPL8
3.47918e-54	1.40358	0.388	0.263	8.40536e-50	Neutrophils	GPCPD1
7.53599e-54	1.48165	0.392	0.282	1.82062e-49	Neutrophils	NCOA4
2.25378e-53	1.21506	0.417	0.297	5.44491e-49	Neutrophils	ASAH1
4.49996e-52	1.22929	0.443	0.349	1.08715e-47	Neutrophils	CDC42SE1
2.05543e-51	1.13397	0.315	0.184	4.96571e-47	Neutrophils	WAS
2.39869e-50	1.3589	0.368	0.254	5.795e-46	Neutrophils	IGF2R
5.70676e-50	1.12999	0.281	0.154	1.3787e-45	Neutrophils	RARA
1.67862e-47	1.34386	0.363	0.246	4.05539e-43	Neutrophils	ZFYVE16
2.37197e-47	1.17875	0.335	0.215	5.73045e-43	Neutrophils	ELOVL5
3.68107e-47	1.22896	0.386	0.284	8.89309e-43	Neutrophils	IFNGR1
1.56769e-46	1.2855	0.398	0.304	3.78738e-42	Neutrophils	MSL1
1.74082e-43	1.26805	0.277	0.162	4.20564e-39	Neutrophils	DAPP1
3.86074e-43	1.06596	0.393	0.286	9.32716e-39	Neutrophils	APBB1IP
2.82743e-41	1.16332	0.463	0.425	6.8308e-37	Neutrophils	PRR13
5.14611e-41	1.07504	0.427	0.335	1.24325e-36	Neutrophils	CKLF
2.8809e-40	1.23723	0.283	0.176	6.95996e-36	Neutrophils	NADK
3.47318e-40	1.13614	0.418	0.339	8.39086e-36	Neutrophils	BRI3
3.56429e-39	1.24954	0.425	0.369	8.61098e-35	Neutrophils	LRP10
3.65118e-39	1.09826	0.496	0.482	8.82088e-35	Neutrophils	C16orf72
3.88589e-39	1.15552	0.285	0.177	9.38793e-35	Neutrophils	PTPRJ
4.72419e-39	1.08586	0.302	0.192	1.14132e-34	Neutrophils	EVI2A
1.37555e-38	1.47433	0.346	0.256	3.32318e-34	Neutrophils	USP10
7.02923e-38	1.18498	0.339	0.244	1.69819e-33	Neutrophils	RHOG
6.781e-37	1.1242	0.448	0.385	1.63822e-32	Neutrophils	GBP2
9.10921e-36	1.24903	0.256	0.155	2.2007e-31	Neutrophils	FAM45A
1.30088e-35	1.20045	0.409	0.35	3.1428e-31	Neutrophils	NOP10
3.9697e-34	1.24773	0.381	0.315	9.59039e-30	Neutrophils	SKAP2
1.06651e-33	1.17377	0.264	0.166	2.57658e-29	Neutrophils	CHSY1
4.46371e-33	1.29226	0.316	0.229	1.07839e-28	Neutrophils	NBN
1.31566e-32	1.04006	0.28	0.183	3.1785e-28	Neutrophils	ST8SIA4
1.62257e-32	1.06955	0.487	0.475	3.91996e-28	Neutrophils	PPP1R15B
3.78235e-32	1.11529	0.257	0.162	9.13779e-28	Neutrophils	CYB5R4
7.13591e-31	1.34304	0.392	0.318	1.72396e-26	Neutrophils	GBP1
8.76304e-31	1.14632	0.257	0.167	2.11706e-26	Neutrophils	UBE2W
1.04857e-30	1.26917	0.396	0.339	2.53324e-26	Neutrophils	ELL2
1.62839e-30	1.23048	0.331	0.253	3.93402e-26	Neutrophils	CCPG1
5.02292e-30	1.19192	0.253	0.165	1.21349e-25	Neutrophils	EGLN1
6.89661e-30	1.39158	0.337	0.268	1.66615e-25	Neutrophils	GNAQ
7.8768e-30	1.08792	0.257	0.167	1.90296e-25	Neutrophils	CPQ
1.99269e-29	1.56934	0.336	0.269	4.81414e-25	Neutrophils	SEC22B
9.90295e-29	1.14961	0.381	0.338	2.39245e-24	Neutrophils	CAPZA2
6.96748e-28	1.10929	0.37	0.302	1.68327e-23	Neutrophils	FNDC3B
1.23949e-27	1.08747	0.271	0.186	2.99449e-23	Neutrophils	CASP1
2.46663e-27	1.03302	0.497	0.523	5.95913e-23	Neutrophils	BOD1L1
3.04761e-27	1.17783	0.262	0.181	7.36271e-23	Neutrophils	IL13RA1
1.55381e-26	1.50032	0.377	0.312	3.75384e-22	Neutrophils	RHOH
1.88811e-26	1.24287	0.393	0.357	4.56147e-22	Neutrophils	PNPLA8
2.09413e-26	1.01261	0.331	0.262	5.05922e-22	Neutrophils	SUSD6
8.02129e-26	1.05403	0.521	0.547	1.93786e-21	Neutrophils	KIAA1551
1.04298e-25	1.22543	0.394	0.364	2.51974e-21	Neutrophils	ACAP2
1.27239e-23	1.0673	0.302	0.235	3.07396e-19	Neutrophils	NCOA1
3.23441e-23	1.20418	0.279	0.209	7.81401e-19	Neutrophils	FAM126B
6.63213e-23	1.07179	0.252	0.179	1.60226e-18	Neutrophils	MYD88
2.26286e-22	1.08527	0.267	0.198	5.46685e-18	Neutrophils	SBNO2
1.23978e-21	1.20421	0.32	0.271	2.99518e-17	Neutrophils	IFNAR1
1.20961e-20	1.21099	0.357	0.323	2.9223e-16	Neutrophils	RICTOR
2.18937e-20	1.00943	0.298	0.232	5.2893e-16	Neutrophils	IRS2
2.33534e-20	1.04963	0.268	0.205	5.64196e-16	Neutrophils	NDEL1
3.81834e-20	1.1814	0.315	0.268	9.22472e-16	Neutrophils	BAZ2B
3.81998e-20	1.10394	0.352	0.321	9.2287e-16	Neutrophils	MAPK1
5.14067e-19	1.0208	0.404	0.403	1.24193e-14	Neutrophils	SPAG9
1.23765e-18	1.03809	0.296	0.247	2.99004e-14	Neutrophils	OSTF1
3.71447e-18	1.1905	0.264	0.206	8.97379e-14	Neutrophils	SH3BP5
3.85475e-17	1.0805	0.418	0.45	9.31269e-13	Neutrophils	C4orf3
5.98816e-17	1.07283	0.313	0.276	1.44668e-12	Neutrophils	MAFF
6.27371e-17	1.10084	0.395	0.385	1.51567e-12	Neutrophils	ARL5B
8.96361e-16	1.08615	0.328	0.307	2.16552e-11	Neutrophils	ERGIC1
1.1049e-15	1.03592	0.354	0.345	2.66932e-11	Neutrophils	MED13L
1.06912e-14	1.00608	0.338	0.326	2.58289e-10	Neutrophils	GABARAPL2
1.05091e-13	1.05562	0.341	0.33	2.53888e-09	Neutrophils	TUT7
1.41907e-13	1.03445	0.358	0.347	3.42832e-09	Neutrophils	TRIM38
2.58132e-13	-1.18532	0.424	0.645	6.23622e-09	Neutrophils	PLCG2
1.62919e-11	1.00584	0.303	0.286	3.93595e-07	Neutrophils	B4GALT5
7.59935e-10	1.02083	0.283	0.271	1.83593e-05	Neutrophils	FOXO3
0	7.48213	0.578	0.12	0	B cell	IGLC2
0	7.47494	0.877	0.359	0	B cell	IGKC
0	7.14887	0.757	0.145	0	B cell	IGHA1
0	6.41498	0.679	0.068	0	B cell	JCHAIN
0	6.07081	0.323	0.029	0	B cell	IGLC3
0	5.85577	0.577	0.046	0	B cell	IGHM
0	5.22237	0.454	0.025	0	B cell	IGHA2
0	4.70474	0.279	0.031	0	B cell	IGHG1
0	2.79699	0.608	0.008	0	B cell	MS4A1
0	2.53957	0.897	0.092	0	B cell	MEF2C
0	2.49872	0.403	0.025	0	B cell	MZB1
0	2.45087	0.625	0.026	0	B cell	BANK1
0	2.2495	0.781	0.007	0	B cell	CD79A
0	2.16233	0.609	0.046	0	B cell	LY9
0	2.09256	0.79	0.114	0	B cell	RALGPS2
0	1.99462	0.882	0.448	0	B cell	HERPUD1
0	1.88691	0.735	0.116	0	B cell	MIR29B2CHG
0	1.84727	0.413	0.007	0	B cell	DERL3
0	1.71287	0.493	0.003	0	B cell	VPREB3
0	1.65533	0.623	0.206	0	B cell	HLA-DQA1
0	1.55644	0.651	0.138	0	B cell	POU2F2
0	1.52295	0.443	0.034	0	B cell	BCL11A
0	1.41178	0.581	0.082	0	B cell	ADAM28
0	1.35516	0.461	0.013	0	B cell	TNFRSF13C
0	1.33673	0.51	0.031	0	B cell	CD79B
0	1.29925	0.399	0.004	0	B cell	PAX5
0	1.28924	0.306	0.025	0	B cell	HLA-DQA2
0	1.2656	0.478	0.131	0	B cell	SWAP70
0	1.22564	0.376	0.018	0	B cell	AFF3
0	1.22139	0.69	0.123	0	B cell	TCF4
0	1.19365	0.321	0.01	0	B cell	SPIB
0	1.15734	0.346	0.013	0	B cell	CD22
0	1.1486	0.465	0.069	0	B cell	RAB30
0	1.13951	0.577	0.111	0	B cell	ST6GAL1
0	1.12897	0.346	0.033	0	B cell	CXCR5
0	1.12486	0.474	0.009	0	B cell	POU2AF1
0	1.06786	0.319	0.013	0	B cell	LINC00926
0	1.04981	0.349	0.033	0	B cell	ARHGAP24
0	-1.30635	0.917	0.953	0	B cell	HLA-A
0	-2.56888	0.053	0.577	0	B cell	FYB1
0	-2.65832	0.243	0.658	0	B cell	S100A11
0	-3.25807	0.047	0.677	0	B cell	IL32
0	-3.5979	0.38	0.806	0	B cell	S100A6
1.98793e-305	1.65971	0.706	0.326	4.80263e-301	B cell	CD37
1.79431e-287	4.96438	0.304	0.051	4.33487e-283	B cell	IGHG3
1.009e-280	2.02527	0.603	0.256	2.43764e-276	B cell	CD83
1.32791e-259	-2.44763	0.476	0.769	3.20809e-255	B cell	TNFAIP3
1.46998e-256	1.33961	0.846	0.487	3.55133e-252	B cell	NR4A1
1.31609e-248	-1.85859	0.541	0.769	3.17955e-244	B cell	ITM2B
6.72383e-247	-1.38604	0.918	0.961	1.62441e-242	B cell	ACTB
1.35077e-244	1.31697	0.556	0.208	3.26333e-240	B cell	NFKBID
2.12325e-243	1.15721	0.576	0.208	5.12955e-239	B cell	RASGEF1B
9.24891e-243	1.08025	0.961	0.63	2.23444e-238	B cell	CD74
1.09603e-242	-2.26842	0.255	0.614	2.64789e-238	B cell	S100A10
1.07956e-241	-1.99015	0.022	0.464	2.60812e-237	B cell	ANXA1
1.36738e-234	-1.27928	0.775	0.868	3.30345e-230	B cell	ACTG1
7.77223e-229	-1.7027	0.698	0.783	1.87769e-224	B cell	GAPDH
1.23703e-227	-1.7341	0.309	0.663	2.98854e-223	B cell	VMP1
4.5233e-227	1.1329	0.978	0.866	1.09278e-222	B cell	JUND
6.71688e-220	1.00755	0.508	0.174	1.62273e-215	B cell	AC007952.4
4.01919e-218	1.05679	0.863	0.547	9.70997e-214	B cell	RPS10
8.45106e-213	-1.58256	0.493	0.741	2.04169e-208	B cell	RNF213
1.20479e-212	-1.58906	0.133	0.525	2.91065e-208	B cell	AAK1
2.9424e-212	-2.1844	0.022	0.423	7.10854e-208	B cell	IFITM3
6.12648e-203	1.08812	0.753	0.406	1.4801e-198	B cell	PRDM2
1.65843e-197	1.62766	0.687	0.451	4.0066e-193	B cell	HLA-DRA
2.73952e-196	-1.55904	0.136	0.517	6.61841e-192	B cell	FOSL2
2.19324e-193	-1.46232	0.053	0.438	5.29864e-189	B cell	GBP2
3.23994e-190	-2.75753	0.269	0.614	7.82738e-186	B cell	IFITM2
1.19686e-189	-2.56973	0.027	0.399	2.89151e-185	B cell	CD2
1.31392e-188	-1.39815	0.011	0.382	3.17429e-184	B cell	ACTN1
7.46604e-187	-2.21327	0.156	0.511	1.80372e-182	B cell	IER3
1.2138e-181	-2.27611	0.2	0.536	2.93243e-177	B cell	S100A4
5.11462e-178	-3.16122	0.067	0.419	1.23564e-173	B cell	LYZ
1.74712e-176	-1.42521	0.591	0.753	4.22088e-172	B cell	SH3BGRL3
1.14615e-174	1.06193	0.644	0.339	2.76899e-170	B cell	HLA-DPA1
1.67203e-173	-2.34145	0.028	0.38	4.03946e-169	B cell	PLAUR
1.84036e-173	1.17979	0.717	0.402	4.44612e-169	B cell	KLF2
2.41532e-169	-2.20487	0.048	0.394	5.83517e-165	B cell	LCP2
2.93239e-167	-1.18314	0.495	0.7	7.08436e-163	B cell	MYL12B
8.84501e-167	-1.71578	0.133	0.485	2.13687e-162	B cell	ID2
3.98927e-163	-1.86319	0.036	0.37	9.63767e-159	B cell	CST3
9.3377e-162	-1.09334	0.792	0.834	2.25589e-157	B cell	MYL6
2.66892e-161	-1.64552	0.251	0.546	6.44784e-157	B cell	ITGB1
5.49808e-159	-1.64542	0.31	0.579	1.32828e-154	B cell	SYNE2
1.85777e-157	-1.93876	0.15	0.454	4.48818e-153	B cell	LGALS3
1.5514e-156	-1.99554	0.101	0.424	3.74803e-152	B cell	MT2A
1.77587e-156	-1.20185	0.706	0.787	4.29032e-152	B cell	PFN1
2.76922e-156	-1.00559	0.916	0.879	6.69015e-152	B cell	TMSB10
5.81603e-156	-1.85248	0.027	0.351	1.40509e-151	B cell	CD3D
3.5866e-155	-1.5169	0.909	0.947	8.66486e-151	B cell	NEAT1
8.46258e-155	-1.60197	0.046	0.375	2.04448e-150	B cell	ETS2
3.801e-152	-1.49055	0.329	0.57	9.18283e-148	B cell	ENO1
6.65744e-150	1.09644	0.488	0.229	1.60837e-145	B cell	TCOF1
9.17707e-149	-1.6071	0.168	0.471	2.21709e-144	B cell	RARRES3
4.14702e-148	-2.31046	0.243	0.5	1.00188e-143	B cell	ANXA2
4.18097e-148	-1.3202	0.213	0.505	1.01008e-143	B cell	ACTN4
9.65778e-145	-1.35377	0.019	0.324	2.33322e-140	B cell	CEBPD
2.47913e-144	1.0581	0.618	0.38	5.98933e-140	B cell	HLA-DPB1
6.42105e-144	-1.52306	0.046	0.363	1.55126e-139	B cell	GBP1
1.736e-142	-1.24263	0.15	0.454	4.19401e-138	B cell	APOL6
3.08219e-141	-1.5181	0.028	0.33	7.44626e-137	B cell	CD3E
1.91071e-140	-1.21424	0.346	0.59	4.61608e-136	B cell	LDHA
5.61484e-139	-1.46116	0.087	0.392	1.35649e-134	B cell	FYN
4.9825e-137	-1.63763	0.019	0.313	1.20372e-132	B cell	CD3G
1.30424e-136	-1.43226	0.025	0.322	3.15091e-132	B cell	BCL11B
5.07562e-135	1.22779	0.461	0.232	1.22622e-130	B cell	SEC11C
3.5948e-134	-1.1709	0.177	0.459	8.68469e-130	B cell	TSPO
1.1225e-133	-2.29377	0.033	0.324	2.71186e-129	B cell	IL7R
8.25496e-133	-2.03121	0.043	0.333	1.99432e-128	B cell	IFI27
6.13504e-132	-1.22377	0.37	0.592	1.48216e-127	B cell	PGK1
1.57653e-131	-2.68256	0.025	0.31	3.80873e-127	B cell	KRT19
4.36971e-131	-2.18078	0.016	0.298	1.05568e-126	B cell	CXCL1
1.00563e-130	-2.83924	0.045	0.331	2.42951e-126	B cell	KRT18
3.06455e-130	-1.2205	0.017	0.299	7.40364e-126	B cell	LGALS3BP
4.49429e-130	-1.25984	0.173	0.459	1.08577e-125	B cell	LY6E
2.72855e-128	-2.67384	0.039	0.321	6.59191e-124	B cell	KRT8
1.08849e-127	-2.3328	0.038	0.318	2.62969e-123	B cell	S100P
5.81812e-125	-1.63816	0.171	0.446	1.4056e-120	B cell	CTSD
2.05979e-122	-1.14572	0.043	0.319	4.97624e-118	B cell	LDLR
3.35748e-122	-3.16046	0.05	0.323	8.11135e-118	B cell	CCL5
4.63391e-122	-1.04558	0.375	0.607	1.11951e-117	B cell	MYH9
3.67572e-121	-4.77356	0.139	0.416	8.88018e-117	B cell	CXCL8
3.85475e-121	1.12785	0.707	0.496	9.31269e-117	B cell	CXCR4
1.44558e-120	-1.16949	0.063	0.341	3.49238e-116	B cell	CPD
1.43408e-119	-1.4753	0.03	0.297	3.4646e-115	B cell	TPM1
5.06578e-119	-1.38597	0.21	0.473	1.22384e-114	B cell	SERPINB1
1.96603e-118	-2.09314	0.071	0.346	4.74973e-114	B cell	GLUL
1.07653e-117	-1.16546	0.15	0.434	2.60079e-113	B cell	BHLHE40
1.27035e-117	-1.42707	0.013	0.273	3.06903e-113	B cell	CD7
3.3474e-117	-1.80311	0.01	0.268	8.08698e-113	B cell	SERPINA1
2.47129e-116	-2.55334	0.04	0.304	5.97039e-112	B cell	AGR2
3.24113e-116	-2.62871	0.686	0.711	7.83025e-112	B cell	SRGN
4.04678e-116	-2.77984	0.031	0.291	9.77662e-112	B cell	PIGR
7.99313e-113	-1.81502	0.01	0.259	1.93106e-108	B cell	GPRC5A
8.25289e-113	-1.78717	0.018	0.27	1.99382e-108	B cell	CXCL2
8.33996e-113	-1.07945	0.534	0.683	2.01485e-108	B cell	IQGAP1
3.80878e-109	-1.0013	0.033	0.287	9.20164e-105	B cell	SLFN5
2.60626e-108	-2.06968	0.034	0.282	6.29645e-104	B cell	MUC1
4.64072e-107	-1.84431	0.026	0.271	1.12115e-102	B cell	TRBC1
4.79786e-107	-1.64371	0.017	0.259	1.15911e-102	B cell	CXCL3
7.04853e-105	-1.33226	0.057	0.307	1.70285e-100	B cell	TNFAIP2
9.51643e-105	-1.61892	0.098	0.346	2.29907e-100	B cell	TRAC
1.05166e-104	-1.11724	0.205	0.45	2.54071e-100	B cell	EFHD2
1.70599e-104	-1.02196	0.071	0.33	4.1215e-100	B cell	GBP4
8.96662e-104	-1.07662	0.05	0.296	2.16625e-99	B cell	PTMS
5.97877e-103	-1.16459	0.269	0.485	1.44441e-98	B cell	PKM
7.39144e-103	-1.04517	0.206	0.47	1.7857e-98	B cell	CCND2
2.09497e-102	1.21867	0.649	0.459	5.06125e-98	B cell	PABPC4
6.09016e-102	-1.05232	0.258	0.492	1.47132e-97	B cell	TAP1
3.30708e-101	-1.38188	0.046	0.294	7.98958e-97	B cell	DUSP4
4.16024e-101	-1.63862	0.138	0.377	1.00507e-96	B cell	CYSTM1
4.91197e-100	1.38067	0.568	0.343	1.18668e-95	B cell	CD69
8.7787e-100	-1.7277	0.028	0.262	2.12085e-95	B cell	AC020656.1
4.75549e-99	-1.06415	0.05	0.288	1.14888e-94	B cell	ANXA4
7.82222e-99	-1.06758	0.071	0.315	1.88977e-94	B cell	TNFSF10
7.82844e-99	-1.3904	0.092	0.348	1.89127e-94	B cell	SORL1
1.59751e-98	-1.05867	0.357	0.529	3.85943e-94	B cell	RAC1
9.71421e-97	-1.4711	0.336	0.504	2.34686e-92	B cell	TXN
8.13088e-96	-1.18532	0.11	0.358	1.96434e-91	B cell	ARL4C
1.91485e-95	-1.06123	0.026	0.251	4.62608e-91	B cell	CCND1
3.26518e-95	-1.06879	0.352	0.563	7.88834e-91	B cell	ARPC5
3.94671e-95	-1.01413	0.177	0.424	9.53486e-91	B cell	LEPROTL1
2.92396e-94	-1.34921	0.295	0.517	7.06399e-90	B cell	RBPJ
1.33935e-93	-1.41564	0.083	0.313	3.23574e-89	B cell	SLA
4.19272e-93	-1.19297	0.147	0.394	1.01292e-88	B cell	TNFRSF1B
1.9454e-90	-1.37142	0.319	0.498	4.69988e-86	B cell	CSTB
1.37063e-84	-1.06262	0.354	0.544	3.31131e-80	B cell	CAP1
2.40421e-84	-1.3228	0.366	0.578	5.80834e-80	B cell	SDCBP
5.20656e-84	-1.33642	0.772	0.703	1.25785e-79	B cell	PTPRC
9.34098e-84	-1.26338	0.236	0.448	2.25669e-79	B cell	ISG15
1.53638e-83	-1.01676	0.2	0.419	3.71175e-79	B cell	LIMS1
1.90119e-82	-1.40653	0.148	0.363	4.59308e-78	B cell	CTSC
4.78859e-79	-1.57239	0.118	0.323	1.15688e-74	B cell	ATP1B1
1.78876e-78	-2.85056	0.397	0.564	4.32146e-74	B cell	SOD2
3.00776e-78	-1.70854	0.121	0.324	7.26645e-74	B cell	ALOX5AP
4.51926e-78	-2.13204	0.386	0.562	1.09181e-73	B cell	LITAF
5.80618e-76	-1.0023	0.311	0.497	1.40271e-71	B cell	STAT1
1.50731e-75	-1.18189	0.097	0.302	3.64151e-71	B cell	VEGFA
3.93599e-75	-2.73012	0.076	0.275	9.50896e-71	B cell	CCL4
2.219e-74	-1.67058	0.056	0.25	5.36088e-70	B cell	GK
2.57595e-73	-3.00147	0.461	0.607	6.22323e-69	B cell	NAMPT
6.16432e-73	-1.23031	0.147	0.349	1.48924e-68	B cell	CLEC2B
6.32155e-73	-1.36908	0.292	0.448	1.52722e-68	B cell	DSTN
1.01544e-72	-1.46671	0.258	0.452	2.45319e-68	B cell	MXD1
1.61166e-72	-1.08515	0.199	0.394	3.89361e-68	B cell	SPTBN1
2.27631e-71	-1.10107	0.086	0.286	5.49933e-67	B cell	PFKFB3
8.09533e-69	-1.74515	0.168	0.364	1.95575e-64	B cell	CTSB
1.95154e-67	-1.96511	0.939	0.923	4.71472e-63	B cell	FTH1
8.02435e-65	-1.58338	0.283	0.457	1.9386e-60	B cell	CEBPB
7.08629e-64	-1.16412	0.194	0.371	1.71198e-59	B cell	HCST
3.14316e-63	-1.11727	0.172	0.365	7.59357e-59	B cell	PIK3R1
5.72698e-63	-1.13415	0.423	0.533	1.38358e-58	B cell	CD63
1.48603e-62	-1.05395	0.186	0.365	3.5901e-58	B cell	CKLF
7.76165e-62	-1.4201	0.257	0.434	1.87514e-57	B cell	RNF149
6.65542e-58	-1.05101	0.492	0.609	1.60788e-53	B cell	CFLAR
3.20996e-57	-1.53506	0.187	0.375	7.75494e-53	B cell	SLC25A37
3.74047e-57	-1.00064	0.176	0.346	9.03661e-53	B cell	IFI6
3.29366e-52	2.0104	0.617	0.521	7.95716e-48	B cell	SSR4
1.30617e-51	-1.60113	0.399	0.542	3.15557e-47	B cell	IVNS1ABP
3.46364e-46	-1.34227	0.338	0.451	8.3678e-42	B cell	SAMSN1
1.49371e-43	-1.68219	0.207	0.354	3.60865e-39	B cell	TIMP1
1.3786e-42	-1.016	0.9	0.881	3.33055e-38	B cell	H3F3A
1.9961e-40	-1.07401	0.481	0.536	4.82237e-36	B cell	LCP1
1.82229e-39	-1.32914	0.231	0.346	4.40248e-35	B cell	TRBC2
5.19689e-33	-1.27051	0.182	0.287	1.25552e-28	B cell	FAM129A
3.17922e-29	-1.1231	0.507	0.563	7.68068e-25	B cell	NFKBIZ
6.51354e-26	-1.52293	0.208	0.311	1.57361e-21	B cell	PPIF
7.66718e-23	-1.13188	0.734	0.66	1.85231e-18	B cell	VIM
1.10841e-16	-1.18264	0.236	0.314	2.6778e-12	B cell	BCL6
7.86802e-11	-1.03308	0.486	0.48	1.90084e-06	B cell	PSAP
0	4.2805	0.973	0.134	0	Cancer cell	KRT18
0	4.16695	0.928	0.1	0	Cancer cell	PIGR
0	4.11207	0.956	0.112	0	Cancer cell	KRT19
0	4.08079	0.973	0.123	0	Cancer cell	KRT8
0	3.66555	0.931	0.114	0	Cancer cell	AGR2
0	3.39225	0.947	0.086	0	Cancer cell	MUC1
0	3.37231	0.813	0.059	0	Cancer cell	LCN2
0	3.28574	0.909	0.066	0	Cancer cell	GPRC5A
0	3.18535	0.9	0.12	0	Cancer cell	CD24
0	3.0031	0.916	0.132	0	Cancer cell	S100P
0	2.95321	0.871	0.06	0	Cancer cell	TSPAN8
0	2.9501	0.909	0.152	0	Cancer cell	ATP1B1
0	2.87535	0.989	0.698	0	Cancer cell	S100A6
0	2.7957	0.907	0.05	0	Cancer cell	ELF3
0	2.74563	0.827	0.037	0	Cancer cell	GABRP
0	2.72774	0.963	0.35	0	Cancer cell	ANXA2
0	2.69215	0.9	0.037	0	Cancer cell	TMC5
0	2.67652	0.892	0.047	0	Cancer cell	EPCAM
0	2.62564	0.771	0.055	0	Cancer cell	FXYD3
0	2.52029	0.836	0.046	0	Cancer cell	CLDN18
0	2.51395	0.66	0.025	0	Cancer cell	MUC5B
0	2.50531	0.781	0.027	0	Cancer cell	KRT7
0	2.44868	0.837	0.03	0	Cancer cell	CLDN4
0	2.37976	0.814	0.032	0	Cancer cell	S100A14
0	2.37391	0.865	0.027	0	Cancer cell	MYH14
0	2.3404	0.939	0.144	0	Cancer cell	IFI27
0	2.27222	0.524	0.025	0	Cancer cell	TFF3
0	2.21525	0.792	0.161	0	Cancer cell	SLC12A2
0	2.20986	0.497	0.021	0	Cancer cell	MMP7
0	2.20933	0.851	0.031	0	Cancer cell	CLDN7
0	2.17857	0.867	0.201	0	Cancer cell	TSPAN3
0	2.17679	0.695	0.025	0	Cancer cell	PDZK1IP1
0	2.13349	0.803	0.085	0	Cancer cell	CCND1
0	2.12791	0.84	0.034	0	Cancer cell	DSP
0	2.12039	0.846	0.118	0	Cancer cell	ANXA4
0	2.09091	0.815	0.039	0	Cancer cell	DSG2
0	2.08615	0.839	0.123	0	Cancer cell	ITGA6
0	2.05084	0.744	0.061	0	Cancer cell	S100A16
0	2.05039	0.702	0.062	0	Cancer cell	TM4SF1
0	2.04973	0.748	0.036	0	Cancer cell	GPX2
0	2.03928	0.789	0.092	0	Cancer cell	LMO7
0	1.99245	0.731	0.037	0	Cancer cell	LGALS4
0	1.99024	0.81	0.064	0	Cancer cell	KLF5
0	1.97648	0.863	0.121	0	Cancer cell	LGALS3BP
0	1.96676	0.742	0.028	0	Cancer cell	TSPAN1
0	1.96235	0.865	0.31	0	Cancer cell	LGALS3
0	1.95931	0.811	0.136	0	Cancer cell	SPINT2
0	1.95785	0.862	0.225	0	Cancer cell	CYSTM1
0	1.92317	0.75	0.03	0	Cancer cell	MAL2
0	1.9046	0.805	0.087	0	Cancer cell	GOLM1
0	1.89866	0.518	0.036	0	Cancer cell	SPINK1
0	1.89659	0.917	0.24	0	Cancer cell	SPTBN1
0	1.86845	0.749	0.059	0	Cancer cell	CAMK2N1
0	1.85471	0.792	0.095	0	Cancer cell	CXCL3
0	1.83564	0.711	0.027	0	Cancer cell	ASS1
0	1.82079	0.771	0.046	0	Cancer cell	FAT1
0	1.81356	0.919	0.487	0	Cancer cell	S100A10
0	1.80978	0.723	0.109	0	Cancer cell	PHLDA2
0	1.80336	0.699	0.124	0	Cancer cell	APOL1
0	1.76826	0.628	0.017	0	Cancer cell	TRIM31
0	1.75125	0.707	0.025	0	Cancer cell	C19orf33
0	1.72867	0.749	0.02	0	Cancer cell	POF1B
0	1.70702	0.716	0.03	0	Cancer cell	ITGB4
0	1.70202	0.772	0.06	0	Cancer cell	JUP
0	1.68567	0.724	0.051	0	Cancer cell	NQO1
0	1.68274	0.831	0.249	0	Cancer cell	PLEC
0	1.67193	0.823	0.11	0	Cancer cell	CTNND1
0	1.67063	0.737	0.024	0	Cancer cell	SHROOM3
0	1.66557	0.696	0.027	0	Cancer cell	SOX9
0	1.66101	0.666	0.016	0	Cancer cell	MUC13
0	1.65965	0.919	0.294	0	Cancer cell	RRBP1
0	1.64833	0.74	0.08	0	Cancer cell	PERP
0	1.6304	0.442	0.023	0	Cancer cell	PSCA
0	1.61022	0.702	0.085	0	Cancer cell	SDC4
0	1.60741	0.701	0.053	0	Cancer cell	LAMB3
0	1.60691	0.964	0.801	0	Cancer cell	MT-ND4L
0	1.59455	0.733	0.038	0	Cancer cell	ERBB3
0	1.59237	0.678	0.018	0	Cancer cell	SFN
0	1.57353	0.796	0.207	0	Cancer cell	HMGA1
0	1.57002	0.706	0.062	0	Cancer cell	MDK
0	1.56603	0.697	0.025	0	Cancer cell	SLC44A4
0	1.56149	0.727	0.092	0	Cancer cell	MYOF
0	1.5588	0.877	0.322	0	Cancer cell	DSTN
0	1.55505	0.961	0.575	0	Cancer cell	EZR
0	1.54129	0.702	0.025	0	Cancer cell	SMIM22
0	1.52949	0.866	0.392	0	Cancer cell	TXN
0	1.52669	0.76	0.171	0	Cancer cell	LDLR
0	1.52135	0.988	0.988	0	Cancer cell	MT-CO2
0	1.51335	0.522	0.012	0	Cancer cell	KLK10
0	1.51251	0.654	0.054	0	Cancer cell	RND3
0	1.50821	0.985	0.967	0	Cancer cell	MT-CYB
0	1.50211	0.621	0.021	0	Cancer cell	TACSTD2
0	1.49179	0.986	0.979	0	Cancer cell	MT-ND4
0	1.48753	0.757	0.089	0	Cancer cell	TCF7L2
0	1.46733	0.666	0.019	0	Cancer cell	PLS1
0	1.46351	0.679	0.014	0	Cancer cell	MISP
0	1.4616	0.548	0.012	0	Cancer cell	MUC4
0	1.46049	0.8	0.346	0	Cancer cell	RARRES3
0	1.45273	0.582	0.016	0	Cancer cell	LAMA3
0	1.45088	0.645	0.01	0	Cancer cell	TRIM29
0	1.44688	0.84	0.328	0	Cancer cell	PPA1
0	1.44679	0.629	0.012	0	Cancer cell	PRSS3
0	1.44543	0.584	0.013	0	Cancer cell	SERPINB5
0	1.44153	0.613	0.026	0	Cancer cell	CYP3A5
0	1.42756	0.719	0.097	0	Cancer cell	TSTA3
0	1.42611	0.983	0.802	0	Cancer cell	RPL8
0	1.42043	0.626	0.107	0	Cancer cell	MT1E
0	1.42001	0.74	0.07	0	Cancer cell	MYO6
0	1.40379	0.635	0.059	0	Cancer cell	ITGA2
0	1.39071	0.928	0.456	0	Cancer cell	SYNE2
0	1.38546	0.712	0.065	0	Cancer cell	STARD10
0	1.38227	0.716	0.078	0	Cancer cell	NET1
0	1.37929	0.857	0.123	0	Cancer cell	TPM1
0	1.37688	0.688	0.023	0	Cancer cell	CDH1
0	1.37362	0.915	0.318	0	Cancer cell	LMNA
0	1.36017	0.726	0.143	0	Cancer cell	CYC1
0	1.35884	0.662	0.029	0	Cancer cell	MLPH
0	1.35547	0.729	0.143	0	Cancer cell	PLA2G16
0	1.35061	0.555	0.011	0	Cancer cell	AL121761.2
0	1.34719	0.982	0.972	0	Cancer cell	MT-ND2
0	1.34025	0.713	0.107	0	Cancer cell	FLNB
0	1.33713	0.754	0.124	0	Cancer cell	CD151
0	1.33524	0.66	0.015	0	Cancer cell	EHF
0	1.32088	0.755	0.214	0	Cancer cell	TXNDC17
0	1.31897	0.689	0.059	0	Cancer cell	BACE2
0	1.31414	0.656	0.051	0	Cancer cell	CDC42EP1
0	1.3109	0.987	0.98	0	Cancer cell	MT-ATP6
0	1.30983	0.652	0.033	0	Cancer cell	DDR1
0	1.30879	0.705	0.093	0	Cancer cell	PLXNB2
0	1.30715	0.607	0.018	0	Cancer cell	PRSS8
0	1.30612	0.455	0.067	0	Cancer cell	SCD
0	1.30541	0.428	0.008	0	Cancer cell	SLC6A14
0	1.30225	0.747	0.145	0	Cancer cell	ASPH
0	1.29664	0.603	0.025	0	Cancer cell	CTSE
0	1.29393	0.699	0.13	0	Cancer cell	CXCL2
0	1.28829	0.649	0.025	0	Cancer cell	CMBL
0	1.28775	0.69	0.108	0	Cancer cell	BLVRB
0	1.28305	0.974	0.885	0	Cancer cell	MT-ND5
0	1.28055	0.798	0.309	0	Cancer cell	CMPK1
0	1.26473	0.864	0.383	0	Cancer cell	CSTB
0	1.2575	0.463	0.056	0	Cancer cell	TFF1
0	1.25415	0.585	0.014	0	Cancer cell	FERMT1
0	1.25335	0.677	0.057	0	Cancer cell	CTTN
0	1.25019	0.605	0.01	0	Cancer cell	TMPRSS4
0	1.24663	0.645	0.076	0	Cancer cell	INF2
0	1.24624	0.71	0.111	0	Cancer cell	ADAM9
0	1.24581	0.627	0.043	0	Cancer cell	CDCP1
0	1.24426	0.988	0.96	0	Cancer cell	MT-CO1
0	1.24308	0.624	0.015	0	Cancer cell	PKP3
0	1.24278	0.459	0.03	0	Cancer cell	CCL28
0	1.23244	0.683	0.066	0	Cancer cell	GALNT3
0	1.23051	0.819	0.349	0	Cancer cell	GSTP1
0	1.22948	0.634	0.04	0	Cancer cell	ITGA3
0	1.22662	0.582	0.016	0	Cancer cell	LIPH
0	1.22394	0.506	0.024	0	Cancer cell	SEMA3B
0	1.22148	0.929	0.553	0	Cancer cell	MT-ATP8
0	1.21887	0.748	0.186	0	Cancer cell	CD2AP
0	1.21437	0.88	0.358	0	Cancer cell	PKM
0	1.20208	0.638	0.058	0	Cancer cell	NAPRT
0	1.19362	0.613	0.03	0	Cancer cell	ERBB2
0	1.19313	0.631	0.03	0	Cancer cell	PTPRF
0	1.19218	0.813	0.357	0	Cancer cell	EIF5A
0	1.19018	0.47	0.021	0	Cancer cell	AHNAK2
0	1.18599	0.987	0.988	0	Cancer cell	MT-CO3
0	1.1855	0.673	0.063	0	Cancer cell	LLGL2
0	1.18499	0.888	0.458	0	Cancer cell	ENO1
0	1.17352	0.629	0.043	0	Cancer cell	NFIX
0	1.16991	0.729	0.15	0	Cancer cell	UQCRC1
0	1.16304	0.762	0.174	0	Cancer cell	CTNNA1
0	1.15998	0.84	0.368	0	Cancer cell	ATP5F1D
0	1.15898	0.368	0.008	0	Cancer cell	CEACAM6
0	1.15146	0.602	0.021	0	Cancer cell	CXADR
0	1.15041	0.696	0.154	0	Cancer cell	TMBIM1
0	1.14515	0.982	0.981	0	Cancer cell	MT-ND3
0	1.14444	0.91	0.248	0	Cancer cell	LYZ
0	1.13115	0.661	0.096	0	Cancer cell	IDH1
0	1.12935	0.803	0.305	0	Cancer cell	VDAC1
0	1.12004	0.511	0.027	0	Cancer cell	EPHA2
0	1.11983	0.629	0.057	0	Cancer cell	PTPRK
0	1.11427	0.261	0.009	0	Cancer cell	SAA1
0	1.11285	0.554	0.014	0	Cancer cell	RASEF
0	1.11277	0.713	0.167	0	Cancer cell	SERPINB6
0	1.10874	0.972	0.725	0	Cancer cell	GAPDH
0	1.10841	0.664	0.097	0	Cancer cell	DGAT1
0	1.10102	0.641	0.074	0	Cancer cell	KIF13A
0	1.08852	0.618	0.121	0	Cancer cell	CD9
0	1.08718	0.549	0.036	0	Cancer cell	EFNA1
0	1.08236	0.297	0.011	0	Cancer cell	REG4
0	1.07427	0.77	0.315	0	Cancer cell	HSPB1
0	1.07338	0.58	0.031	0	Cancer cell	DDAH1
0	1.07251	0.548	0.009	0	Cancer cell	SYT13
0	1.07197	0.427	0.012	0	Cancer cell	ZG16B
0	1.06334	0.727	0.186	0	Cancer cell	GFPT1
0	1.06287	0.663	0.105	0	Cancer cell	AKAP1
0	1.06144	0.658	0.118	0	Cancer cell	TRAK1
0	1.06113	0.555	0.036	0	Cancer cell	CDC42EP5
0	1.05896	0.486	0.02	0	Cancer cell	SLPI
0	1.05785	0.57	0.014	0	Cancer cell	LAD1
0	1.05543	0.797	0.271	0	Cancer cell	HDGF
0	1.05243	0.657	0.236	0	Cancer cell	C1QBP
0	1.0513	0.544	0.024	0	Cancer cell	RNF43
0	1.04911	0.856	0.203	0	Cancer cell	CST3
0	1.04896	0.674	0.085	0	Cancer cell	NBL1
0	1.04582	0.637	0.123	0	Cancer cell	SREBF1
0	1.04486	0.511	0.01	0	Cancer cell	GCNT3
0	1.04367	0.547	0.018	0	Cancer cell	FAM83H
0	1.04287	0.542	0.039	0	Cancer cell	MICALL2
0	1.03662	0.794	0.249	0	Cancer cell	TKT
0	1.03071	0.784	0.269	0	Cancer cell	HDLBP
0	1.02898	0.487	0.018	0	Cancer cell	SDCBP2
0	1.02873	0.566	0.034	0	Cancer cell	ABHD17C
0	1.02834	0.725	0.202	0	Cancer cell	GPI
0	1.02635	0.639	0.094	0	Cancer cell	AFDN
0	1.02498	0.455	0.012	0	Cancer cell	LAMC2
0	1.02451	0.684	0.137	0	Cancer cell	PDZD8
0	1.02333	0.763	0.283	0	Cancer cell	PPDPF
0	1.02301	0.549	0.045	0	Cancer cell	RASSF6
0	1.02249	0.585	0.056	0	Cancer cell	ADAM15
0	1.02074	0.729	0.247	0	Cancer cell	MLEC
0	1.02057	0.555	0.015	0	Cancer cell	ESRP1
0	1.01678	0.715	0.214	0	Cancer cell	PDIA4
0	1.0149	0.861	0.375	0	Cancer cell	ACTN4
0	1.01144	0.568	0.046	0	Cancer cell	GMDS
0	1.01042	0.706	0.308	0	Cancer cell	MT2A
0	1.00945	0.744	0.249	0	Cancer cell	EIF4G1
0	1.00921	0.663	0.111	0	Cancer cell	PDLIM1
0	1.00861	0.651	0.14	0	Cancer cell	SMS
0	1.00553	0.559	0.03	0	Cancer cell	TRIM2
0	1.00485	0.492	0.009	0	Cancer cell	MSLN
0	1.00249	0.685	0.215	0	Cancer cell	OCIAD2
0	1.00089	0.528	0.007	0	Cancer cell	AFAP1-AS1
0	1.00011	0.566	0.042	0	Cancer cell	ST14
0	-1.09342	0.906	0.942	0	Cancer cell	EIF1
0	-1.36141	0.904	0.947	0	Cancer cell	DDX5
0	-1.47699	0.042	0.438	0	Cancer cell	GMFG
0	-1.56371	0.85	0.887	0	Cancer cell	JUND
0	-1.6468	0.185	0.558	0	Cancer cell	MSN
0	-1.67443	0.051	0.478	0	Cancer cell	NR3C1
0	-1.74245	0.036	0.453	0	Cancer cell	CD37
0	-1.74331	0.06	0.539	0	Cancer cell	FNBP1
0	-1.74387	0.052	0.491	0	Cancer cell	CORO1A
0	-1.75705	0.881	0.947	0	Cancer cell	H3F3B
0	-1.83606	0.064	0.501	0	Cancer cell	LSP1
0	-1.83871	0.042	0.507	0	Cancer cell	CD48
0	-1.84636	0.049	0.511	0	Cancer cell	CYTIP
0	-1.8495	0.061	0.562	0	Cancer cell	WIPF1
0	-1.87621	0.046	0.525	0	Cancer cell	CELF2
0	-1.93179	0.064	0.531	0	Cancer cell	CD53
0	-1.96433	0.595	0.845	0	Cancer cell	PNRC1
0	-2.01585	0.345	0.634	0	Cancer cell	YPEL5
0	-2.02301	0.931	0.961	0	Cancer cell	TMSB4X
0	-2.04922	0.285	0.638	0	Cancer cell	TSC22D3
0	-2.06915	0.143	0.644	0	Cancer cell	ARHGDIB
0	-2.15218	0.074	0.563	0	Cancer cell	LAPTM5
0	-2.33277	0.077	0.534	0	Cancer cell	CD52
0	-2.39155	0.162	0.597	0	Cancer cell	CREM
0	-2.41068	0.774	0.899	0	Cancer cell	JUNB
0	-2.43181	0.557	0.775	0	Cancer cell	TNFAIP3
0	-2.47232	0.073	0.524	0	Cancer cell	SAMSN1
0	-2.50704	0.069	0.527	0	Cancer cell	ZNF331
0	-2.52424	0.68	0.906	0	Cancer cell	BTG1
0	-2.55627	0.076	0.638	0	Cancer cell	LCP1
0	-2.59127	0.084	0.616	0	Cancer cell	FYB1
0	-2.59548	0.04	0.449	0	Cancer cell	CD69
0	-2.79166	0.311	0.702	0	Cancer cell	NR4A2
0	-2.80063	0.07	0.571	0	Cancer cell	PDE4B
0	-2.965	0.125	0.616	0	Cancer cell	CXCR4
0	-2.98492	0.085	0.683	0	Cancer cell	SLC2A3
0	-3.19934	0.92	0.996	0	Cancer cell	B2M
0	-3.22628	0.245	0.771	0	Cancer cell	VIM
0	-3.41085	0.135	0.849	0	Cancer cell	PTPRC
0	-4.2414	0.2	0.829	0	Cancer cell	SRGN
4.30144e-306	-1.97757	0.51	0.711	1.03918e-301	Cancer cell	DUSP1
8.10249e-306	-2.72769	0.097	0.479	1.95748e-301	Cancer cell	RGS1
2.10326e-304	-1.85159	0.056	0.449	5.08127e-300	Cancer cell	RUNX3
1.60811e-300	-1.45122	0.039	0.424	3.88504e-296	Cancer cell	ANKRD44
1.61629e-299	-1.69097	0.029	0.412	3.9048e-295	Cancer cell	EVI2B
2.44298e-299	-1.70803	0.294	0.599	5.90199e-295	Cancer cell	STK17B
6.36253e-298	-1.76599	0.061	0.444	1.53712e-293	Cancer cell	TUBA1A
3.62525e-295	2.53729	0.892	0.561	8.75825e-291	Cancer cell	PLCG2
7.22711e-289	-2.05808	0.585	0.712	1.746e-284	Cancer cell	REL
5.31086e-284	-2.35535	0.244	0.555	1.28305e-279	Cancer cell	S100A4
1.57756e-281	-1.45675	0.554	0.718	3.81122e-277	Cancer cell	RSRP1
2.29204e-280	-1.61679	0.348	0.614	5.53734e-276	Cancer cell	STK4
1.58297e-278	-1.85569	0.158	0.503	3.82431e-274	Cancer cell	DUSP2
1.86716e-277	-1.40583	0.079	0.443	4.51088e-273	Cancer cell	EMP3
4.05721e-276	-1.65498	0.054	0.42	9.80181e-272	Cancer cell	HCST
2.50864e-271	-2.22333	0.06	0.421	6.06063e-267	Cancer cell	LCP2
1.0158e-269	-2.44979	0.065	0.422	2.45407e-265	Cancer cell	CD2
1.85491e-267	-2.30295	0.226	0.545	4.48128e-263	Cancer cell	RGS2
3.30539e-267	-1.36633	0.051	0.408	7.9855e-263	Cancer cell	HCLS1
3.07456e-265	-1.61457	0.196	0.519	7.42784e-261	Cancer cell	RAC2
1.07236e-264	-1.68225	0.166	0.503	2.59071e-260	Cancer cell	ETS1
3.26387e-264	-1.78969	0.398	0.627	7.88519e-260	Cancer cell	KDM6B
3.87705e-263	1.05158	0.297	0.061	9.36656e-259	Cancer cell	TOP2A
2.58546e-262	-1.64337	0.036	0.386	6.2462e-258	Cancer cell	RHOH
4.53147e-262	-1.59316	0.492	0.696	1.09476e-257	Cancer cell	BTG2
7.20393e-262	-1.30103	0.036	0.386	1.7404e-257	Cancer cell	GPSM3
5.68078e-256	-1.29913	0.043	0.389	1.37242e-251	Cancer cell	FMNL1
6.04906e-255	-1.32641	0.079	0.423	1.46139e-250	Cancer cell	DOCK8
7.33899e-255	-1.30633	0.033	0.378	1.77303e-250	Cancer cell	IKZF1
4.00308e-249	-1.95975	0.058	0.397	9.67105e-245	Cancer cell	TRBC2
8.33581e-248	-2.21987	0.261	0.547	2.01385e-243	Cancer cell	NABP1
6.07764e-247	-1.75201	0.022	0.353	1.4683e-242	Cancer cell	RIPOR2
7.43228e-243	-1.29154	0.05	0.384	1.79556e-238	Cancer cell	LIMD2
2.74507e-242	-1.14897	0.827	0.838	6.63182e-238	Cancer cell	DDX3X
8.0661e-241	-2.02392	0.27	0.537	1.94869e-236	Cancer cell	XIST
3.90941e-239	-1.8457	0.05	0.379	9.44474e-235	Cancer cell	TRAC
4.95937e-238	-1.70615	0.072	0.4	1.19813e-233	Cancer cell	RGCC
9.51374e-237	-1.28283	0.034	0.359	2.29843e-232	Cancer cell	APBB1IP
1.77838e-235	-2.13923	0.2	0.513	4.29638e-231	Cancer cell	HSPA1A
3.81626e-235	-1.76969	0.057	0.381	9.21971e-231	Cancer cell	ZEB2
1.11974e-234	-1.53164	0.049	0.372	2.70518e-230	Cancer cell	CLEC2D
3.04217e-233	-1.12464	0.054	0.383	7.34957e-229	Cancer cell	SH3BGRL
5.5679e-233	-1.30697	0.041	0.363	1.34515e-228	Cancer cell	ACAP1
5.61753e-233	-1.63307	0.061	0.387	1.35714e-228	Cancer cell	CLEC2B
9.54037e-233	-1.23777	0.776	0.809	2.30486e-228	Cancer cell	MCL1
8.35162e-231	-1.45083	0.248	0.54	2.01767e-226	Cancer cell	PDCD4
9.31045e-231	-1.82598	0.053	0.373	2.24931e-226	Cancer cell	CD3D
2.91605e-227	-1.56106	0.039	0.354	7.04488e-223	Cancer cell	CD3E
9.10198e-225	-1.2386	0.972	0.914	2.19895e-220	Cancer cell	RPS27
9.85649e-225	-1.55956	0.103	0.415	2.38123e-220	Cancer cell	FYN
4.49022e-223	-1.88348	0.036	0.349	1.08479e-218	Cancer cell	TAGAP
8.50654e-223	-1.33332	0.065	0.382	2.0551e-218	Cancer cell	EVL
6.40498e-222	-1.37609	0.043	0.355	1.54738e-217	Cancer cell	PREX1
4.22409e-218	-2.3548	0.04	0.348	1.0205e-213	Cancer cell	IL7R
9.50537e-217	-1.43631	0.055	0.361	2.2964e-212	Cancer cell	IKZF3
1.13761e-216	-2.05933	0.045	0.352	2.74835e-212	Cancer cell	GPR183
4.14316e-216	-1.56945	0.081	0.387	1.00095e-211	Cancer cell	NR4A3
8.97193e-214	-1.21739	0.645	0.714	2.16753e-209	Cancer cell	MBNL1
8.11263e-212	-1.21889	0.041	0.342	1.95993e-207	Cancer cell	QKI
1.23203e-210	-1.20629	0.125	0.427	2.97645e-206	Cancer cell	TGFB1
6.92953e-210	-1.15545	0.038	0.336	1.67411e-205	Cancer cell	RBMS1
9.6393e-209	-1.36316	0.119	0.422	2.32876e-204	Cancer cell	IL2RG
6.37021e-208	-1.24961	0.041	0.339	1.53898e-203	Cancer cell	PPP1R18
3.66837e-206	-1.5749	0.045	0.342	8.86242e-202	Cancer cell	SLA
9.55083e-205	-1.63407	0.04	0.334	2.30738e-200	Cancer cell	CD3G
2.00641e-204	-1.97219	0.061	0.356	4.84729e-200	Cancer cell	ALOX5AP
2.7798e-204	-1.63528	0.043	0.338	6.71571e-200	Cancer cell	GPR65
5.00381e-196	-1.29541	0.391	0.576	1.20887e-191	Cancer cell	GNAI2
5.78371e-194	-1.04246	0.028	0.309	1.39729e-189	Cancer cell	DOCK2
6.01314e-193	-1.20431	0.033	0.312	1.45271e-188	Cancer cell	LBH
2.2152e-192	-2.16276	0.021	0.297	5.35171e-188	Cancer cell	BASP1
2.06673e-188	-1.64626	0.05	0.328	4.99301e-184	Cancer cell	FAM129A
1.72313e-186	-1.10243	0.015	0.282	4.16292e-182	Cancer cell	PRKCB
3.95503e-186	-1.24297	0.743	0.76	9.55496e-182	Cancer cell	FUS
3.99664e-186	-1.43636	0.736	0.786	9.65549e-182	Cancer cell	ZFP36
1.50894e-185	-1.48934	0.092	0.37	3.64546e-181	Cancer cell	TSPYL2
2.91658e-185	-1.19567	0.142	0.415	7.04616e-181	Cancer cell	2022-09-06
1.19219e-184	-1.1695	0.525	0.652	2.8802e-180	Cancer cell	CLK1
1.91996e-182	-1.44244	0.061	0.333	4.63842e-178	Cancer cell	RORA
5.91056e-182	-1.21997	0.904	0.866	1.42793e-177	Cancer cell	RPL21
1.6707e-179	-1.17547	0.064	0.338	4.03625e-175	Cancer cell	EMB
1.01418e-178	-2.00864	0.233	0.477	2.45015e-174	Cancer cell	SOCS3
7.90948e-174	-1.07385	0.878	0.836	1.91085e-169	Cancer cell	RPS15A
1.9068e-170	-1.21349	0.044	0.301	4.60665e-166	Cancer cell	ITGB2
1.77009e-169	-1.53517	0.063	0.323	4.27636e-165	Cancer cell	LTB
4.23017e-168	-1.17707	0.669	0.716	1.02197e-163	Cancer cell	ANKRD12
6.49824e-165	-1.2224	0.163	0.418	1.56991e-160	Cancer cell	TLE4
3.47132e-163	-2.85067	0.053	0.305	8.38637e-159	Cancer cell	BCL2A1
2.65492e-160	-1.87862	0.044	0.288	6.41401e-156	Cancer cell	TRBC1
1.50368e-156	-1.14368	0.86	0.814	3.63273e-152	Cancer cell	DNAJA1
1.19516e-155	-1.01544	0.027	0.265	2.8874e-151	Cancer cell	PTPN7
4.8307e-155	-1.13721	0.726	0.788	1.16705e-150	Cancer cell	FOSB
7.1969e-155	-1.2078	0.103	0.349	1.7387e-150	Cancer cell	PAG1
5.93071e-154	-1.40149	0.048	0.287	1.4328e-149	Cancer cell	CD7
1.15231e-152	-2.01914	0.187	0.414	2.78386e-148	Cancer cell	LGALS1
3.16754e-152	-1.6225	0.027	0.26	7.65246e-148	Cancer cell	SELL
1.03679e-150	-1.29416	0.436	0.578	2.50478e-146	Cancer cell	IDS
4.18629e-150	-1.29255	0.035	0.267	1.01137e-145	Cancer cell	NCF1
6.60339e-149	-1.27576	0.22	0.435	1.59531e-144	Cancer cell	SMAP2
6.80786e-149	-1.14359	0.034	0.266	1.64471e-144	Cancer cell	SPOCK2
4.13114e-146	-1.3866	0.082	0.315	9.98042e-142	Cancer cell	PTPN22
8.47045e-145	-1.25051	0.132	0.363	2.04638e-140	Cancer cell	TENT5C
2.31126e-144	-1.04309	0.052	0.284	5.58377e-140	Cancer cell	SATB1
9.1145e-143	-2.81016	0.103	0.334	2.20197e-138	Cancer cell	CCL5
4.73101e-142	-1.13058	0.03	0.252	1.14296e-137	Cancer cell	CD96
8.03944e-142	-1.12109	0.603	0.66	1.94225e-137	Cancer cell	KMT2E
7.5422e-141	-3.11051	0.055	0.281	1.82212e-136	Cancer cell	PLEK
3.68414e-140	-1.03101	0.035	0.257	8.9005e-136	Cancer cell	GNG2
6.28565e-140	-1.24617	0.123	0.348	1.51855e-135	Cancer cell	AC058791.1
1.89945e-133	-1.62531	0.51	0.603	4.58889e-129	Cancer cell	INTS6
5.43238e-133	-1.3692	0.157	0.368	1.31241e-128	Cancer cell	ARL4C
1.55612e-131	-1.20713	0.623	0.656	3.75943e-127	Cancer cell	FAM133B
2.46299e-130	-1.48705	0.886	0.868	5.95034e-126	Cancer cell	FTL
5.05063e-130	-1.88191	0.05	0.259	1.22018e-125	Cancer cell	TYROBP
6.86594e-129	-1.07803	0.077	0.292	1.65874e-124	Cancer cell	NFKBID
2.63222e-128	-1.19473	0.295	0.479	6.35919e-124	Cancer cell	CREBRF
4.28534e-126	-5.1389	0.053	0.26	1.03529e-121	Cancer cell	IGHA1
1.02054e-125	-1.01534	0.066	0.279	2.46552e-121	Cancer cell	IRS2
1.01683e-122	-1.17776	0.309	0.482	2.45656e-118	Cancer cell	PRDM2
8.85857e-122	-1.05508	0.176	0.38	2.14014e-117	Cancer cell	HECA
1.67449e-121	-1.27952	0.621	0.647	4.04541e-117	Cancer cell	SRSF7
2.82991e-121	-1.28354	0.458	0.561	6.83678e-117	Cancer cell	SKIL
2.54638e-118	-1.1027	0.63	0.645	6.15179e-114	Cancer cell	DNAJB6
3.8731e-118	-1.17172	0.266	0.439	9.35703e-114	Cancer cell	STK17A
1.31752e-117	-2.92944	0.089	0.289	3.183e-113	Cancer cell	CCL4
3.14859e-117	-1.75111	0.143	0.343	7.60668e-113	Cancer cell	BCL6
1.2281e-114	-1.28167	0.06	0.256	2.96696e-110	Cancer cell	GBP5
2.87972e-112	-1.09155	0.289	0.456	6.95713e-108	Cancer cell	CYLD
3.7451e-112	-1.37505	0.199	0.379	9.0478e-108	Cancer cell	CYTOR
3.83879e-109	-1.04968	0.182	0.372	9.27412e-105	Cancer cell	ATXN1
9.47332e-109	-1.19817	0.375	0.502	2.28866e-104	Cancer cell	AAK1
6.53514e-107	-1.02945	0.771	0.729	1.57882e-102	Cancer cell	BRD2
3.24574e-105	-1.11919	0.08	0.267	7.84138e-101	Cancer cell	PRDM1
1.50992e-104	-1.02717	0.175	0.354	3.64782e-100	Cancer cell	PDE7A
2.25631e-104	-1.28859	0.453	0.549	5.45101e-100	Cancer cell	ZC3HAV1
5.30022e-104	-1.15517	0.139	0.332	1.28048e-99	Cancer cell	MX2
8.72584e-104	-1.04168	0.349	0.489	2.10808e-99	Cancer cell	PCF11
4.34831e-102	-1.64671	0.563	0.576	1.05051e-97	Cancer cell	ATP1B3
3.47214e-100	-1.1367	0.208	0.377	8.38834e-96	Cancer cell	GLIPR1
9.97505e-100	-1.10253	0.279	0.435	2.40987e-95	Cancer cell	ATM
4.76804e-98	-1.02362	0.631	0.639	1.15191e-93	Cancer cell	SARAF
5.13398e-98	-1.15151	0.476	0.56	1.24032e-93	Cancer cell	IFI16
2.30135e-97	-1.27237	0.522	0.573	5.55982e-93	Cancer cell	PPP2R5C
2.02163e-94	-1.02593	0.113	0.287	4.88407e-90	Cancer cell	RASGEF1B
5.70782e-91	-1.05891	0.491	0.555	1.37895e-86	Cancer cell	ELF1
6.25936e-90	-1.29972	0.522	0.568	1.5122e-85	Cancer cell	CHD1
2.08824e-89	-1.30608	0.248	0.392	5.04499e-85	Cancer cell	TNFRSF1B
6.85682e-89	-1.60464	0.351	0.464	1.65654e-84	Cancer cell	ID2
4.36297e-87	-1.18213	0.328	0.457	1.05405e-82	Cancer cell	UBE2S
2.53987e-86	-1.20538	0.285	0.428	6.13608e-82	Cancer cell	CSRNP1
6.96304e-86	-1.85488	0.473	0.537	1.6822e-81	Cancer cell	IVNS1ABP
1.16416e-83	-2.38231	0.547	0.579	2.8125e-79	Cancer cell	IFITM2
2.66227e-77	-1.90577	0.932	0.923	6.43177e-73	Cancer cell	FTH1
1.88799e-74	-1.63942	0.19	0.324	4.56119e-70	Cancer cell	CD83
2.20546e-72	-1.17125	0.414	0.484	5.32816e-68	Cancer cell	ARIH1
6.68158e-72	-1.44423	0.21	0.345	1.6142e-67	Cancer cell	ABHD5
1.81428e-70	-1.02058	0.499	0.547	4.38312e-66	Cancer cell	PPP1R10
6.58652e-70	-1.20555	0.806	0.766	1.59124e-65	Cancer cell	ZFP36L1
2.37855e-69	-1.01869	0.428	0.497	5.74633e-65	Cancer cell	USP15
7.93254e-65	-2.57055	0.318	0.143	1.91642e-60	Cancer cell	COL1A1
7.34027e-62	-1.08705	0.168	0.292	1.77334e-57	Cancer cell	PTPRE
1.3038e-59	-1.09333	0.699	0.651	3.14985e-55	Cancer cell	CD44
1.15309e-58	-1.06769	0.362	0.447	2.78574e-54	Cancer cell	IFRD1
1.50905e-57	-1.35276	0.179	0.301	3.64571e-53	Cancer cell	SGK1
2.97762e-57	-1.18231	0.434	0.483	7.19363e-53	Cancer cell	AC245297.3
2.96079e-55	-1.10201	0.477	0.506	7.15297e-51	Cancer cell	HERPUD1
3.90125e-55	-2.35685	0.329	0.157	9.42503e-51	Cancer cell	COL3A1
4.28477e-54	-1.14087	0.399	0.452	1.03516e-49	Cancer cell	CNOT6L
6.57492e-49	-1.24025	0.213	0.303	1.58844e-44	Cancer cell	BCL11B
3.21299e-48	-3.10325	0.577	0.335	7.76227e-44	Cancer cell	CXCL8
1.14506e-47	-1.04524	0.611	0.567	2.76636e-43	Cancer cell	NFE2L2
9.953e-47	-1.05849	0.209	0.306	2.40455e-42	Cancer cell	SERPINB9
3.61364e-45	-1.08344	0.634	0.586	8.73019e-41	Cancer cell	CFLAR
5.10615e-45	-5.13331	0.387	0.431	1.2336e-40	Cancer cell	IGKC
6.39493e-45	-1.40362	0.391	0.437	1.54495e-40	Cancer cell	GADD45B
1.57679e-43	-1.06644	0.281	0.358	3.80936e-39	Cancer cell	LYST
1.12872e-42	-2.0137	0.56	0.535	2.72687e-38	Cancer cell	LITAF
3.97088e-42	-1.26327	0.557	0.556	9.59325e-38	Cancer cell	NFKBIZ
3.54517e-41	-1.02193	0.29	0.362	8.56478e-37	Cancer cell	ARID5B
9.18732e-38	-1.19547	0.645	0.571	2.21956e-33	Cancer cell	RPS10
6.39256e-37	-2.28589	0.259	0.132	1.54438e-32	Cancer cell	COL1A2
1.13293e-34	-1.03394	0.573	0.524	2.73705e-30	Cancer cell	COTL1
4.29238e-33	-1.28833	0.299	0.346	1.037e-28	Cancer cell	CTSC
2.95725e-27	-2.04619	0.297	0.164	7.14442e-23	Cancer cell	IL1RN
2.19644e-26	-1.81425	0.279	0.32	5.30638e-22	Cancer cell	GLUL
5.9338e-23	-1.14276	0.532	0.479	1.43355e-18	Cancer cell	RBPJ
3.34315e-21	-1.17824	0.626	0.535	8.07672e-17	Cancer cell	SDCBP
3.75903e-20	-1.04499	0.469	0.431	9.08144e-16	Cancer cell	CHMP1B
6.19248e-20	-2.78313	0.677	0.568	1.49604e-15	Cancer cell	NAMPT
1.7091e-19	-1.03644	0.223	0.274	4.12902e-15	Cancer cell	ICAM1
1.38968e-17	-1.01941	0.326	0.345	3.35732e-13	Cancer cell	PIK3R1
2.97206e-16	-2.00547	0.758	0.493	7.1802e-12	Cancer cell	SOD2
7.13115e-14	-1.3903	0.344	0.341	1.72281e-09	Cancer cell	MARCKS
2.45304e-12	-1.15197	0.881	0.761	5.9263e-08	Cancer cell	SAT1
3.57652e-07	-1.08784	0.285	0.283	0.00864052	Cancer cell	AREG
5.65228e-07	-1.17128	0.338	0.311	0.0136553	Cancer cell	SORL1
0	4.51088	0.637	0.021	0	Monocyte	EREG
0	3.12806	0.665	0.063	0	Monocyte	VCAN
0	3.03721	0.711	0.071	0	Monocyte	OLR1
0	2.91162	0.776	0.172	0	Monocyte	C15orf48
0	2.637	0.606	0.018	0	Monocyte	FCN1
0	2.48629	0.775	0.052	0	Monocyte	KYNU
0	2.46233	0.637	0.015	0	Monocyte	CD300E
0	2.27391	0.864	0.124	0	Monocyte	FCER1G
0	2.2651	0.687	0.128	0	Monocyte	CTSL
0	2.18877	0.801	0.163	0	Monocyte	DSE
0	2.01452	0.701	0.1	0	Monocyte	CYBB
0	1.89704	0.662	0.076	0	Monocyte	SLC11A1
0	1.84742	0.917	0.188	0	Monocyte	TYROBP
0	1.83788	0.472	0.028	0	Monocyte	NLRP3
0	1.7908	0.63	0.041	0	Monocyte	MS4A7
0	1.74158	0.458	0.032	0	Monocyte	FLT1
0	1.7374	0.6	0.047	0	Monocyte	ANPEP
0	1.73064	0.734	0.138	0	Monocyte	AIF1
0	1.69221	0.452	0.045	0	Monocyte	MMP19
0	1.66787	0.31	0.011	0	Monocyte	RETN
0	1.61596	0.394	0.018	0	Monocyte	CLEC5A
0	1.56296	0.599	0.087	0	Monocyte	CD14
0	1.50023	0.583	0.074	0	Monocyte	TGFBI
0	1.49608	0.678	0.101	0	Monocyte	SLC43A2
0	1.48817	0.732	0.109	0	Monocyte	ITGAX
0	1.48641	0.525	0.034	0	Monocyte	CPVL
0	1.48528	0.565	0.052	0	Monocyte	CD86
0	1.42141	0.609	0.083	0	Monocyte	PLXDC2
0	1.39219	0.569	0.054	0	Monocyte	TLR2
0	1.37626	0.558	0.04	0	Monocyte	EPB41L3
0	1.32063	0.586	0.074	0	Monocyte	CD93
0	1.26817	0.47	0.043	0	Monocyte	MS4A6A
0	1.26697	0.456	0.049	0	Monocyte	MPEG1
0	1.25677	0.6	0.086	0	Monocyte	FAM49A
0	1.25177	0.421	0.028	0	Monocyte	MCEMP1
0	1.23905	0.653	0.082	0	Monocyte	HCK
0	1.20376	0.546	0.06	0	Monocyte	LILRB2
0	1.1849	0.57	0.063	0	Monocyte	ADGRE2
0	1.17955	0.486	0.037	0	Monocyte	CSTA
0	1.06854	0.548	0.053	0	Monocyte	EMILIN2
0	1.05436	0.442	0.041	0	Monocyte	CCRL2
1.57106e-301	1.25547	0.613	0.097	3.79552e-297	Monocyte	STX11
8.15739e-300	2.56462	0.798	0.208	1.97074e-295	Monocyte	AC020656.1
2.4425e-294	1.75419	0.827	0.2	5.90085e-290	Monocyte	GK
4.96056e-293	1.37704	0.599	0.098	1.19842e-288	Monocyte	DMXL2
3.23422e-288	1.15739	0.683	0.121	7.81355e-284	Monocyte	RAB31
4.42951e-276	2.37962	0.833	0.263	1.07013e-271	Monocyte	SERPINB9
2.47769e-275	2.34174	0.748	0.165	5.98584e-271	Monocyte	IL1B
3.14289e-275	1.20643	0.766	0.152	7.59291e-271	Monocyte	FCGR2A
3.42643e-275	2.4924	0.812	0.254	8.27792e-271	Monocyte	VEGFA
2.30115e-272	1.03264	0.695	0.127	5.55936e-268	Monocyte	LST1
3.9066e-271	2.04566	0.699	0.164	9.43795e-267	Monocyte	HBEGF
5.11801e-271	2.33223	0.977	0.458	1.23646e-266	Monocyte	HLA-DRA
3.4026e-264	1.0376	0.474	0.065	8.22034e-260	Monocyte	IRAK3
4.10911e-263	3.24151	0.428	0.055	9.92721e-259	Monocyte	INHBA
1.43719e-262	2.08969	0.907	0.351	3.47211e-258	Monocyte	ANXA5
1.79703e-260	1.11385	0.472	0.066	4.34145e-256	Monocyte	SLC8A1
1.39144e-258	1.64806	0.465	0.064	3.36159e-254	Monocyte	THBD
1.67744e-256	1.81178	0.877	0.317	4.05253e-252	Monocyte	CTSB
1.03177e-255	1.46026	0.718	0.171	2.49265e-251	Monocyte	CCDC88A
3.12889e-254	2.24622	0.836	0.294	7.55909e-250	Monocyte	ATP13A3
8.65768e-254	1.01902	0.549	0.092	2.09161e-249	Monocyte	DENND5A
2.30426e-248	3.29496	0.845	0.314	5.56686e-244	Monocyte	TIMP1
3.79742e-246	1.43816	0.769	0.181	9.17418e-242	Monocyte	G0S2
2.0977e-244	1.15017	0.85	0.231	5.06784e-240	Monocyte	BCL2A1
6.34216e-241	1.41691	0.641	0.123	1.5322e-236	Monocyte	C5AR1
4.10316e-240	2.09195	0.333	0.034	9.91283e-236	Monocyte	IL1A
4.20201e-240	1.66398	0.572	0.117	1.01516e-235	Monocyte	FNIP2
5.67481e-240	1.4783	0.665	0.155	1.37098e-235	Monocyte	NINJ1
8.6121e-233	1.18745	0.407	0.054	2.0806e-228	Monocyte	MAFB
2.81506e-230	2.0909	0.681	0.168	6.8009e-226	Monocyte	IL1RN
1.04981e-229	2.14447	0.857	0.314	2.53624e-225	Monocyte	PLAUR
1.51565e-229	1.31607	0.794	0.212	3.66166e-225	Monocyte	SERPINA1
6.12906e-228	1.08987	0.542	0.102	1.48072e-223	Monocyte	CD68
1.67557e-226	1.74547	0.59	0.119	4.048e-222	Monocyte	FGL2
1.34815e-224	2.5886	0.891	0.353	3.25698e-220	Monocyte	LYZ
3.0146e-223	1.49836	0.826	0.275	7.28298e-219	Monocyte	PPIF
9.31e-223	1.04029	0.616	0.117	2.2492e-218	Monocyte	AQP9
2.02907e-217	1.79011	0.59	0.138	4.90203e-213	Monocyte	ABL2
3.53247e-216	1.34704	0.618	0.137	8.53409e-212	Monocyte	ABCA1
3.1849e-212	1.56276	0.412	0.063	7.69441e-208	Monocyte	SLC16A10
3.27021e-212	1.8616	0.912	0.462	7.9005e-208	Monocyte	PSAP
3.15536e-210	1.46326	0.681	0.182	7.62304e-206	Monocyte	KLF4
4.74271e-209	1.8954	0.748	0.229	1.14579e-204	Monocyte	WARS
1.29823e-208	1.07782	0.315	0.035	3.13639e-204	Monocyte	FPR3
5.88036e-207	1.60724	0.745	0.235	1.42064e-202	Monocyte	ZFYVE16
8.32598e-207	1.16713	0.415	0.066	2.01147e-202	Monocyte	BCAT1
3.94267e-202	1.9681	0.979	0.656	9.52509e-198	Monocyte	VIM
5.07498e-200	1.80931	1	0.921	1.22606e-195	Monocyte	FTH1
6.38323e-198	1.3589	0.708	0.218	1.54212e-193	Monocyte	MGAT1
5.21502e-197	1.73775	0.952	0.454	1.2599e-192	Monocyte	HLA-DRB1
1.80636e-196	1.30124	0.743	0.228	4.36399e-192	Monocyte	CTSZ
6.59309e-191	1.83203	0.847	0.306	1.59282e-186	Monocyte	CST3
3.30827e-188	1.92455	0.593	0.136	7.99244e-184	Monocyte	PTGS2
8.36423e-188	1.31248	0.768	0.249	2.02071e-183	Monocyte	TET2
3.84155e-187	1.43334	0.812	0.276	9.2808e-183	Monocyte	CD83
7.75734e-187	1.13457	0.65	0.174	1.8741e-182	Monocyte	ATP6V1B2
1.0567e-185	1.3947	0.859	0.295	2.55289e-181	Monocyte	ZEB2
8.59409e-185	1.98888	0.928	0.515	2.07625e-180	Monocyte	CTSS
2.06975e-184	1.18126	0.593	0.156	5.00032e-180	Monocyte	RIPK2
4.0592e-182	1.27311	0.808	0.29	9.80663e-178	Monocyte	GRN
2.17777e-179	1.38409	0.991	0.775	5.26126e-175	Monocyte	SAT1
4.3477e-179	1.22804	0.653	0.186	1.05036e-174	Monocyte	AP1S2
4.40809e-179	1.15928	0.683	0.214	1.06495e-174	Monocyte	ARL8B
1.1622e-178	1.17303	0.792	0.262	2.80777e-174	Monocyte	QKI
2.64968e-178	1.14326	0.445	0.087	6.40137e-174	Monocyte	SNAI1
1.64205e-177	1.50013	0.829	0.342	3.96703e-173	Monocyte	APLP2
4.9561e-177	1.75637	0.826	0.357	1.19734e-172	Monocyte	NFKB1
1.80502e-176	1.00393	0.357	0.055	4.36076e-172	Monocyte	RNF144B
5.3301e-176	1.30876	0.775	0.282	1.2877e-171	Monocyte	NPC2
4.2329e-175	1.1556	0.597	0.163	1.02263e-170	Monocyte	PEA15
1.76509e-174	1.25217	0.6	0.162	4.26427e-170	Monocyte	CTSH
1.40587e-173	1.59938	0.836	0.373	3.39645e-169	Monocyte	LIMS1
1.69389e-172	1.50279	0.877	0.416	4.09226e-168	Monocyte	TYMP
4.94551e-171	1.58279	0.93	0.527	1.19479e-166	Monocyte	SOD2
6.96477e-171	1.31154	0.581	0.155	1.68262e-166	Monocyte	KCTD12
4.87269e-162	1.42843	0.845	0.39	1.17719e-157	Monocyte	CDKN1A
6.64071e-162	1.45624	0.847	0.348	1.60433e-157	Monocyte	HLA-DQB1
1.04095e-160	1.23195	0.759	0.285	2.51484e-156	Monocyte	PLSCR1
1.37024e-160	1.58512	0.854	0.356	3.31036e-156	Monocyte	HLA-DPA1
1.27207e-157	1.13864	0.583	0.164	3.07319e-153	Monocyte	UPP1
2.82434e-157	1.44626	0.725	0.257	6.82332e-153	Monocyte	TNFAIP2
3.19357e-156	1.00671	0.604	0.177	7.71534e-152	Monocyte	ZSWIM6
1.18687e-155	3.1366	0.438	0.096	2.86735e-151	Monocyte	CCL3
8.82767e-154	1.37044	0.843	0.343	2.13268e-149	Monocyte	TNFRSF1B
8.5844e-152	1.09955	0.732	0.255	2.07391e-147	Monocyte	GPCPD1
2.93537e-151	1.23243	0.648	0.207	7.09157e-147	Monocyte	MALT1
5.78804e-151	1.01811	0.65	0.214	1.39833e-146	Monocyte	GRINA
9.91691e-151	1.45709	0.91	0.581	2.39583e-146	Monocyte	CFLAR
2.39181e-148	1.50725	0.901	0.399	5.77837e-144	Monocyte	HLA-DRB5
9.54319e-148	1.91269	0.905	0.649	2.30554e-143	Monocyte	CD44
8.7564e-146	2.53885	0.641	0.222	2.11546e-141	Monocyte	CXCL2
[truncated: 2,481 more rows]
