# Supplementary material for: Significance of monocyte infiltration in patients with gastric cancer: A combined study based on single cell sequencing and TCGA
Source: Front Oncol. 2022 Nov 21;12:1001307. doi: 10.3389/fonc.2022.1001307 (PMC9720400; doi:10.3389/fonc.2022.1001307)
Supplement: Supplementary File 4 — Abnormally Activated Signaling Pathways Identified by Cell Communication Analysis. [file Table_3.xlsx]

## Sheet: Sheet1
COLLAGEN
APP
GALECTIN
LAMININ
MIF
MK
ADGRE5
CD99
CXCL
CD46
ANNEXIN
VISFATIN
FN1
SEMA4
ITGB2
CDH1
TNF
ICAM
HSPG
JAM
ALCAM
CD6
CDH
AGRN
MPZ
DESMOSOME
NOTCH
EPHA
